# Supplementary material for: Candidate Genes and Pathways in Rice Co-Responding to Drought and Salt Identified by gcHap Network
Source: Int J Mol Sci. 2022 Apr 5;23(7):4016. doi: 10.3390/ijms23074016 (PMC8999833; doi:10.3390/ijms23074016)
Supplement: Supplementary file 1 [file ijms-23-04016-s001.zip]

Archive with 2 entries (2 files):
- Supplemental figure S1-6.pdf
- Supplementary Table S1-9.xlsx
