# Supplementary material for: Candidate Genes and Pathways in Rice Co-Responding to Drought and Salt Identified by gcHap Network
Source: Int J Mol Sci. 2022 Apr 5;23(7):4016. doi: 10.3390/ijms23074016 (PMC8999833; doi:10.3390/ijms23074016)
Supplement: Supplementary file 1 [file ijms-23-04016-s001.zip › Supplementary Table S1-9.xlsx]

## Sheet: Supplementary Table S1
Supplementary Table S1. The summary of the QTLs related to drought tolerance traits
Trait	QTL	Chromosome	Flanking markers	References
PH	-	1	RM8085	Prince et al.,2015
PH/Panicle length	-	1	RM212	Prince et al.,2015
PH/Harvest index/Biomass/Days to flowering	qDTH1.1	1	RM11943-RM431	Vikram et al.,2011
PH/Biomass	qDTH1.1	1	RM315-RM431	Sandhu et al., 2014
Harvest index /Straw yield	-	1	RM3825	Prince et al.,2015
Harvest index /Biomass/Panicle exertion/ Panicle length	qHI-1-2	1	RM237-RM246	Subashri et al.,2008
Biomass/Tiller number/Tiller number/Panicle exertion/Panicle length	qBY-1-3	1	RM319-RM302	Subashri et al.,2008
GW/Relative water content	qTW-1-4	1	RM265-RM315	Subashri et al.,2008
Leaf rolling	qLR-1-1	1	RM476A-RM84	Subashri et al.,2008
GY	-	1	RM8085-RM3825	Prince et al.,2015
GY	DTY 1.1	1	RM3825-RM12091	Singha et al.,2016
GY	qDTY1.1	1	RM11943-RM12091	Vikram et al.,2011
GY	qDTY1.2	1	RM259-RM315	Sandhu et al., 2014
GY	qDTY1.3	1	RM488-RM315	Sandhu et al., 2014
GY/Days to flower	qDTY1.2	1	RM259-RM306	Sandhu et al., 2014
Straw yield	-	1	RM9	Prince et al.,2015
THK	-	1	RG197	Champoux et al.,1995
THK	-	1	RG811	Champoux et al.,1995
R/S / R/T	-	1	RG140	Champoux et al.,1995
R/S / R/T	-	1	CDO920	Champoux et al.,1995
SS	-	1	RG462	Champoux et al.,1995
Osmotic adjustment	oa1.1	1	RG140-ME2_12	Nguyen et al.,2004
Osmotic adjustment	oa1.1	1	ME2_12-RG140	Zhang et al.,2001
Penetrated root thickness	prt1.1	1	RG957-RZ19	Nguyen et al.,2004
Penetrated root thickness	prt1.1	1	ME6_4-EM18_10	Zhang et al.,2001
Penetrated root thickness	prt1.2	1	RG957-RG345	Zhang et al.,2001
Cell-membrane stability/Doubled haploid	QCMS1.1	1	CDO345-ME10_14	Tripathy et al.,2000
Deep root rate in volume induced by drought conditions/Leaf-drying score /Relative number of spikelet per panicle	QDidrv1	1	RM237-RM403	Yue et al.,2006
Deep root rate in volume induced by drought conditions/No. of days to leaf rolling/Panicle length/Root volume	QRgvd1	1	RM472-RM104	Yue et al.,2006
Deep root rate in volume under control conditions	QDrvc1a	1	RM428-RM490	Yue et al.,2006
Deep root rate in volume under control conditions	QDrvc1b	1	RM23-RM493	Yue et al.,2006
ChlorophyⅡ content	qCHLa1.1	1	RM495-RM6703	Barik et al., 2020
SN	qGN-1-1	1	RM572-RM490	Wang et al.,2014
SN	qGN-1-2	1	RM302-RM486	Wang et al.,2014
SN	qGN-1-3	1	RM265-RM1339	Wang et al.,2014
SN/Primary branch number/Spikelet density /Panicle water potential	qPBN-1	1	RM476A-RM220	Liu et al.,2009
Stomata conductance/ Transpiration rate	qGs1	1	OSR27-RM212	Zhao et al.,2008
Panicle water potential	qPWP-1b	1	RM315-RM472	Liu et al.,2009
Single plant yield	qGY1.1	1	SNPID280-RD0105_2	Baisakh et al,2020
Spikelet density	qSPD-1	1	RM302-RM476B	Liu et al.,2009
Total root dry weight	trdw1.1	1	RG727-RG109	Nguyen et al.,2004
Total root dry weight	trdw1.1	1	RG109-EM11_11	Zhang et al.,2001
Relative chlorophyⅡ content	qRCC1.1	1	RM6703-RM3825	Barik et al., 2020
GY	qGY1	1	16948-21926.3	Pang et al.,2017
PH	qPH1.2	1	RM283	Wang et al.,2013
PH	qPH1.3	1	RM576	Wang et al.,2013
PH	qPH1.5	1	RM5	Wang et al.,2013
PH	qPH1.6	1	RM237	Wang et al.,2013
FGP/SS	qFGP1.1	1	RM220	Wang et al.,2013
SS	qSS1.3	1	RM24	Wang et al.,2013
GY/FGP/PH	QGy1	1	RM200-RM265	Zang et al.,2008
GW/SS	QGw1	1	RM431-RM14	Zang et al.,2008
SN	QSn1a	1	RM265-RM431	Zang et al.,2008
SN	QSn1b	1	RM306-RM246	Zang et al.,2008
SN	QSn1c	1	RM449-RM9	Zang et al.,2008
FGP	QGn1a	1	RM522-RM575	Zang et al.,2008
FGP	QGn1b	1	RM243-RM23	Zang et al.,2008
FGP/SN	QGn1c	1	RM562-RM5	Zang et al.,2008
Transpiration rate per initial shoot biomass/Relative growth rate	-	2	RM7286-RN213	Kato et al.,2008
PH	-	2	RM2770	Prince et al.,2015
PH	qPH-2-1	2	RM1358-RM341	Wang et al.,2014
PH	qPH-2-2	2	RM406-RM525	Wang et al.,2014
Harvest index	qDTHI2.3	2	RM13600-RM263	Vikram et al.,2011
Canopy temperature	qDTCT3.2	2	RM6375-RM550	Saikumar et al.,2014
GY	DTY 2.1	2	RM5791-RM324	Singha et al.,2016
GY	qDTY2.3	2	RM263-RM530	Vikram et al.,2011
GY/Days to flower	qDTY2.2	2	RM211-RM263	Sandhu et al., 2014
GY	qDTY2.3	2	RM263-RM573	Sandhu et al., 2014
GY/Days to flower	qDTY2.1	2	RM154-RM324	Sandhu et al., 2014
GY	qDTY2.2	2	RM211-RM233A	Palanog et al.,2014
GY/Days to flower	qDTY2.3	2	RM573-RM213	Palanog et al.,2014
GY/PH	qDTY2.3	2	RM450-RM530	Palanog et al.,2014
Tiller number	-	2	C06M1	Prince et al.,2015
Tiller number	-	2	A11	Prince et al.,2015
THK / R/T / DR/T / EVS	-	2	RG437	Champoux et al.,1995
R/S / R/T / DR/T	-	2	RG139	Champoux et al.,1995
SS	-	2	RG544	Champoux et al.,1995
EVS	-	2	RG324	Champoux et al.,1995
Basal root thickness	brt2.1	2	TGMSP2-ME9_7	Zhang et al.,2001
Osmotic adjustment	oa2.1	2	RM263-R3393	Zhang et al.,2001
Penetrated root length	QMrdc2	2	MRG2762-RM526	Yue et al.,2006
Penetrated root thickness/Total root dry weight	prt2.1	2	ME2_7-EMP2_7	Zhang et al.,2001
Penetrated root thickness	prt2.2	2	ME9_7-K706	Zhang et al.,2001
dry grain weight per plant	qDGW-2a	2	RM561-RM341	Liu et al.,2009
dry grain weight per plant	qDGW-2b	2	RM526-RM525	Liu et al.,2009
Deep root rate in volume induced by drought conditions	QDidrv2	2	RM573-RM497	Yue et al.,2006
Deep root rate in volume induced by drought conditions/RGW	QRgvd2	2	RM145-RM324	Yue et al.,2006
Drought-induced root growth in depth	QDird2	2	RM293-RM341	Yue et al.,2006
Deep root volume under control conditions	QDrvc2a	2	M262-MRG2762	Yue et al.,2006
Deep root volume under control conditions	QDrvd2	2	RM526-RM221	Yue et al.,2006
Days to flowering	qDTY2.2	2	RM109-RM236	Palanog et al.,2014
lowland severe stress/Leaf-drying score	qDTY2.2	2	RM279-RM555	Dixit et al.,2014
Net photosynthetic rate	qPn2	2	RM324-RM145	Zhao et al.,2008
Relative biomass	QRbm2	2	RM573-RM318	Yue et al.,2006
Relative harvest index (Grain yield/Biomass)	QRhi2	2	RM221-RM573	Yue et al.,2006
Relative number of spikelet per panicle	QRsn2	2	RM324-RM29	Yue et al.,2006
Relative yield per plant	QRy2	2	RM240-RM166	Yue et al.,2006
Root pulling force	rpf2.1	2	EM13_3-C17C2	Nguyen et al.,2004
Root pulling force	rpf2.1	2	EM13_3-RG158	Zhang et al.,2001
PH	qPH2	2	29184.9-30939.4	Pang et al.,2017
PN	qPN2	2	28280.8-30934.4	Pang et al.,2017
PH	qPH2.3	2	RM263	Wang et al.,2013
PH	qPH2.2	2	RM262	Wang et al.,2013
FGP	qFGP2.4	2	RM482	Wang et al.,2013
GY/FGP/SS	QGy2	2	RM8-RM555	Zang et al.,2008
PN	QPn2	2	RM213-RM266	Zang et al.,2008
Days to 50 % flowering	qDTF3.1	3	RM186-RM468	Dixit et al.,2014
Days to 50 % flowering /PH/Harvest index/Biomass/Canopy temperature/GY/ChorophyⅡ content	qDTF3.2	3	RM3202-RM22	Saikumar et al.,2014
Days to 50 % flowering	qDTY3.1	3	RM168-RM468	Dixit et al.,2014
PH	qDTH3.1	3	RM293-RM517	Dixit et al.,2014
PH	qDTH3.2	3	RM487-RM416	Saikumar et al.,2014
PH	qDTH3.2	3	RM7-RM282	Saikumar et al.,2014
PH	qPH-3-1	3	RM1350-RM545	Wang et al.,2014
PH	qPH-3-2	3	RM1371-RM1334	Wang et al.,2014
Harvest index /GY/Biomass/Days to flowering/SN	qDTHI3.2	3	RM60-RM22	Vikram et al.,2011
Biomass	qDTB3.2	3	RM3202-RM14303	Saikumar et al.,2014
Leaf rolling /Plot yield/ Single plant yield	qLR-3-2	3	RM156-RM16	Subashri et al.,2008
GY	DTY 3.1	3	RM15791-RM16030	Singha et al.,2016
GY	DTY 3.2	3	RM60-RM231	Singha et al.,2016
GY/Intercellular CO2 concentration	qDTY3	3	RM148-RM227	Zhao et al.,2008
THK / R/S	-	3	RZ576	Champoux et al.,1995
THK / R/S / R/T	-	3	RG104A	Champoux et al.,1995
THK / R/T / DR/T /EVS /R/S	-	3	RG910	Champoux et al.,1995
LVS	-	3	RZ394	Champoux et al.,1995
Basal root thickness	brt3.1	3	EM19_11-RZ474	Zhang et al.,2001
Osmotic adjustment	oa3.1	3	RG722-RG745	Nguyen et al.,2004
Osmotic adjustment	oa3.1	3	EM17_1-C63	Zhang et al.,2001
Cell-membrane stability/Doubled haploid	QCMS3.1	3	EM11_2-RZ403	Tripathy et al.,2000
Dry grain weight per plant/Spikelet density	qDGW-3	3	RM132-RM22	Liu et al.,2009
Deep root rate in volume induced by drought conditions/RGW	QRgdd3	3	RM523-RM231	Yue et al.,2006
Deep root rate in volume induced by drought conditions/Root volume	QRgvd3	3	RM231-RM489	Yue et al.,2006
Deep root volume under control conditions	QDrvd3	3	RM473-RM487	Yue et al.,2006
ChlorophyⅡ content	qDTCC3	3	RM36-RM282	Zhao et al.,2008
Days to flowering	qDTF3.3	3	RM517-RM232	Vikram et al.,2011
SN	qGN-3	3	RM231-RM523	Wang et al.,2014
Leaf-drying score	QLds3a	3	RM489-RM517	Yue et al.,2006
Leaf-drying score	QLds3b	3	RM520-RM293	Yue et al.,2006
Second branch number	qSBN-3	3	RM282-RM411	Liu et al.,2009
PN	qPN-3-1	3	RM504-RM1350	Wang et al.,2014
PN	qPN-3-2	3	RM1324-RM218	Wang et al.,2014
Panicle water potential	qPWP-3	3	RM16-RM426	Liu et al.,2009
Plot yield /Single plant yield	qPY-3	3	RM232-RM157A	Subashri et al.,2008
Relative rate of fertile panicles	QRSS3	3	RM293-RM571	Yue et al.,2006
Relative yield per plant	QRy3	3	RM203-RM520	Yue et al.,2006
Leaf stomata frequency	qSS3a	3	RM168-OSR31	Zhao et al.,2008
Root pulling force	rpf3.1	3	EM11_9-CDO20	Zhang et al.,2001
Root pulling force	rpf3.2	3	EM13_1-R2170	Zhang et al.,2001
Root penetration index	rpi3.1	3	EM19_4-EM13_1	Zhang et al.,2001
Proline content	qPRO3.1	3	RM22-RM517	Barik et al., 2020
HD	qHD3.1	3	RM231	Wang et al.,2013
HD/FGP	qHD3.2	3	RM545	Wang et al.,2013
PH/FGP/SS	qPH3.1	3	OSR13	Wang et al.,2013
PH	qPH3.3	3	RM114	Wang et al.,2013
PH/FGP	qPH3.4	3	RM565	Wang et al.,2013
PN	QPn3	3	RM16-RM504	Zang et al.,2008
GW/SN	QGw3	3	RM81B-RM22	Zang et al.,2008
Relative growth rate	-	4	RM8213-RN335	Kato et al.,2008
PH	qPH-4-1	4	RM551-RM1305	Wang et al.,2014
PH /Grain number per panicle	qPH-4-2	4	RM349-RM470	Wang et al.,2014
Biomass	-	4	C20	Prince et al.,2015
Canopy temperature/GY/Panicle harvest index	-	4	I12S-P16	Prince et al.,2015
Straw yield	-	4	RM6909-I12S	Prince et al.,2015
Tiller number	qNT-4-1	4	RM456A-RM241	Subashri et al.,2008
THK / R/S / SS / EVS	-	4	RG214	Champoux et al.,1995
THK / R/T / DR/T	-	4	RG788	Champoux et al.,1995
R/S / SS / EVS	-	4	RG190	Champoux et al.,1995
Basal root thickness	brt4.1	4	ME9_4-C335	Nguyen et al.,2004
Basal root thickness /Penetrated root thickness	brt4.2	4	RG939-RZ905	Nguyen et al.,2004
Basal root thickness /Penetrated root dry weight/Penetrated root thickness/Root penetration index	brt4.1	4	RG939-RG476	Zhang et al.,2001
Penetrated root dry weight	prdw4.1	4	R0874-C1100	Nguyen et al.,2004
Penetrated root length/Drought-induced root growth in depth	QMrdc4a	4	RM307-RM471	Yue et al.,2006
Penetrated root length/SN/Second branch number/Spikelet density	QMrdc4b	4	RM255-RM349	Yue et al.,2006
Penetrated root length/No. of days to leaf rolling/Deep root volume under control conditions	QMrdd4a	4	RM335-RM307	Yue et al.,2006
Penetrated root length/Deep root rate in volume induced by drought conditions/Root volume /Deep root volume under control conditions	QMrdd4b	4	RM470-RM303	Yue et al.,2006
Penetrated root length/Deep root rate in volume induced by drought conditions/Root volume	QMrdd4c	4	RM349-RM131	Yue et al.,2006
Dry grain weight per plant/Primary branch number	qDGW-4	4	RM451-RM317	Liu et al.,2009
Drought-induced root growth in depth/Deep root volume under control conditions	QDird4	4	RM471-RM142	Yue et al.,2006
Deep root volume under control conditions	QDrvc4b	4	RM470-RM317	Yue et al.,2006
SN/Primary branch number/spikelet density	qGNP-4a	4	RM317-RM255	Liu et al.,2009
panicle length	qPL-4	4	RM470-RM451	Liu et al.,2009
PN	qPN-4	4	RM1205-RM349	Wang et al.,2014
Senescence/Single plant yield	qSC-4-3	4	RM1270-RM280	Subashri et al.,2008
leaf stomata frequency	qSS4	4	RM252-RM303	Zhao et al.,2008
Spikelet density	qSPD-4b	4	RM127-RM131	Liu et al.,2009
Root pulling force	rpf4.1	4	RG164-R2017	Nguyen et al.,2004
Root pulling force	rpf4.1	4	RG214-RG620	Zhang et al.,2001
Root penetration index	rpi4.1	4	EM14_5-ME2_13	Nguyen et al.,2004
Root penetration index	rpi4.2	4	RG214-R2017	Nguyen et al.,2004
Total root dry weight	trdw4.1	4	RG190-EM15_3	Zhang et al.,2001
GY	qGY4	4	14710.4-15287.6	Pang et al.,2017
HD/PH	qHD4.2	4	RM127	Wang et al.,2013
PH	qPH4.3	4	RM169	Wang et al.,2013
PH	qPH4.1	4	RM401	Wang et al.,2013
PH/SS	qPH4.2	4	RM335	Wang et al.,2013
SN	qSNP4.1	4	RM307	Wang et al.,2013
Transpiration rate per initial shoot biomass	-	5	RM3790-RN334	Kato et al.,2008
Transpiration rate per initial shoot biomass	-	5	RM3870-RN3790	Kato et al.,2008
Relative growth rate	qRG-5	5	RM161-RM173	Subashri et al.,2008
PH	qPH-5	5	RM1386-RM430	Wang et al.,2014
GY	qDTY5	5	RM509-RM163	Zhao et al.,2008
Penetrated root dry weight/Root pulling force	prdw5.1	5	RM164-R2217	Nguyen et al.,2004
Penetrated root length	QMrdc5	5	RM307-RM274	Yue et al.,2006
Penetrated root thickness	prt5.1	5	R2217-BCD454	Nguyen et al.,2004
SN	qGN-5	5	RM122-RM405	Wang et al.,2014
Net photosynthetic rate/Specific leaf weight/Transpiration rate	qPn5	5	OSR35-RM159	Zhao et al.,2008
Relative biomass	QRbm5	5	RM507-RM13	Yue et al.,2006
Relative rate of fertile panicles	QRSS5	5	RM421-RM274	Yue et al.,2006
RGW	QRgw5	5	RM509-RM430	Yue et al.,2006
Root pulling force	rpf5.1	5	RM164-EM15_5	Zhang et al.,2001
HD/PH	qHD5.3	5	RM437	Wang et al.,2013
HD/PH/FGP/SN/SS	qHD5.5	5	RM31	Wang et al.,2013
HD/FGP/SS	qHD5.6	5	RM334	Wang et al.,2013
PH/SN	qPH5.6	5	RM225	Wang et al.,2013
PH/SS	qPH5.2	5	RM574	Wang et al.,2013
PH	qPH5.5	5	RM440	Wang et al.,2013
Transpiration rate per initial shoot biomass	-	6	RM1370-RN412	Kato et al.,2008
Relative growth rate /Root length	qRG-6	6	RM510-RM225	Subashri et al.,2008
Days to 50 % flowering /Harvest index /GW/Leaf rolling/Panicle HI/GY/Straw yield	-	6	RM314	Prince et al.,2015
Days to 50 % flowering	qDTF6.1	6	RM586-RM217	Dixit et al.,2014
Days to 50 % flowering /Harvest index/Biomass/GY/Days to flowering	qDTF6.1	6	RM1369-RM3414	Saikumar et al.,2014
PH	qDTH6.1	6	RM575-RM528	Dixit et al.,2014
PH	qDTH6.1	6	RM275-RM528	Dixit et al.,2014
PH/Number of panicle per plant	qPH-6	6	RM162-RM412	Wang et al.,2014
Canopy temperature	-	6	RM6836-S12M1	Prince et al.,2015
GY / Straw yield	-	6	RM6836	Prince et al.,2015
Tiller number	qNT-6	6	RM510-RM314	Subashri et al.,2008
THK / R/S / R/T	-	6	waxy	Champoux et al.,1995
PN	qPN-5	6	RM1205-RM350	Wang et al.,2015
Senescence/Single plant yield	qSC-4-4	6	RM1270-RM281	Subashri et al.,2009
Penetrated root thickness	prt6.1	6	R2549-RG172	Nguyen et al.,2004
Penetrated root thickness	prt6.1	6	R2549-RG716	Zhang et al.,2001
Deep root rate in volume induced by drought conditions/Relative number of spikelet per panicle	QRgdd6	6	RM454-MRG4371	Yue et al.,2006
ChlorophyⅡ content	qDTCC6	6	RM3-RM141	Zhao et al.,2008
Primary branch number	qPBN-6	6	RM3-RM162	Liu et al.,2009
PN	qPN-6-1	6	RM510-RM586	Wang et al.,2014
PN	qPN-6-2	6	RM589-RM402	Wang et al.,2014
Single plant yield	qYP-6-1	6	RM540-RM170	Wang et al.,2014
Single plant yield	qYP-6-2	6	RM402-RM162	Wang et al.,2014
Total root dry weight	trdw6.1	6	ME4_11-EAAM17_3	Nguyen et al.,2004
Total root dry weight	trdw6.1	6	ME4_11-ME7_5	Zhang et al.,2001
HD	qHD6	6	2687.7-2940.0	Pang et al.,2017
PH	qPH6	6	2681.3-3099.3	Pang et al.,2017
PH	qPH6.2	6	RM501	Wang et al.,2013
SS	qSS6.1	6	RM439	Wang et al.,2013
GY/SS	QGy6	6	RM539-RM527	Zang et al.,2008
FGP	QGn6	6	RM539-527	Zang et al.,2008
PH	QPh6	6	RM50-RM539	Zang et al.,2008
SN	QSn6	6	RM30-RM340	Zang et al.,2008
Relative growth rate	-	7	RM8249-RN5720	Kato et al.,2008
PH	qPH-7-1	7	RM1364-RM481	Wang et al.,2014
PH/Single plant yield/Grain number per panicle	qPH-7-2	7	RM180-RM1377	Wang et al.,2014
PH	qPH-7-3	7	RM1306-RM1362	Wang et al.,2014
Canopy temperature	-	7	RM3691	Prince et al.,2015
GY/Intercellular CO2 concentration	qDTY7	7	RM478-RM234	Zhao et al.,2008
Tiller number	-	7	RM6449	Prince et al.,2015
THK / EVS / LVS	-	7	CDO533	Champoux et al.,1995
THK / R/T	-	7	RG528	Champoux et al.,1995
R/S	-	7	CDO405	Champoux et al.,1995
R/T / DR/T	-	7	RG351	Champoux et al.,1995
Basal root thickness / Cell-membrance stability/Doubled haploid	brt7.1	7	EM17_3-ME2_15	Nguyen et al.,2004
Penetrated root thickness	prt7.1	7	I12A1-EM17_3	Nguyen et al.,2004
Penetrated root thickness	prt7.1	7	RG417-EM17_3	Zhang et al.,2001
Deep root rate in volume induced by drought conditions/Deep root volume under control conditions	QDidrv7b	7	RM134-RM248	Yue et al.,2006
Deep root rate in volume induced by drought conditions/RGW/Root volume	QRgdd7	7	RM125-RM4449	Yue et al.,2006
Primary branch number/Second branch number	qPBN-7	7	RM11-RM346	Liu et al.,2009
Leaf stomata frequency	qSS7a	7	RM481-RM436	Zhao et al.,2008
Leaf stomata frequency/Specific leaf weight	qSS7b	7	RM118-RM18	Zhao et al.,2008
Single plant yield	qYP-7-2	7	RM1377-RM1279	Wang et al.,2014
Single plant yield	qGY7.1	7	RM10-RM47	Baisakh et al,2020
PH	qPH7.2	7	RM126	Wang et al.,2013
PN	QPn7	7	RM180-RM11	Zang et al.,2008
SS	QSs7	7	RM180-RM11	Zang et al.,2008
Transpiration rate per initial shoot biomass	-	8	RM8085-RN264	Kato et al.,2008
PH /Panicle length	-	8	RM1235	Prince et al.,2015
PH	qPH-8	8	RM1270-RM1384	Wang et al.,2014
PH /Biomass/Leaf rolling/Panicle exertion/Panicle length	qPH-8	8	RM80-RM149	Subashri et al.,2008
GW /Root Volume/Senescence/Single plant yield	qTW-8	8	RM210-RM256	Subashri et al.,2008
GY /Relative water content	-	8	RM6925	Prince et al.,2015
GY/Intercellular CO2 concentration	qDTY8	8	RM137-RM72	Zhao et al.,2008
THK / R/S	-	8	RZ66	Champoux et al.,1995
THK / R/T / DR/T	-	8	RG136	Champoux et al.,1995
SS	-	8	RG1	Champoux et al.,1995
Basal root thickness	brt8.1	8	RZ997-RZ572	Nguyen et al.,2004
Basal root thickness	brt8.1	8	RZ997-EM14_1	Zhang et al.,2001
Osmotic adjustment /Cell-menbrane stability/Doubled haploid	oa8.1	8	G2132-G1073	Nguyen et al.,2004
Osmotic adjustment	oa4.1	8	G2132-R1394A	Zhang et al.,2001
Cell-membrane stability/Doubled haploid	QCMS8.2	8	EM18_5-RG598	Tripathy et al.,2000
Deep root rate in volume induced by drought conditions	QRgdd8	8	RM339-RM342	Yue et al.,2006
Deep root rate in volume induced by drought conditions/Root volume	QRgvd8	8	RM404-RM339	Yue et al.,2006
ChlorophyⅡ content/specific leaf weight	qDTCC8	8	RM126-RM483	Zhao et al.,2008
ChlorophyⅡ content	qDTCC8.1	8	RM8243-RM22883	Saikumar et al.,2014
SN/PN	qGN-8	8	RM515-RM547	Wang et al.,2014
SN	qGNP-8	8	RM342-RM515	Liu et al.,2009
Leaf-drying score	QLds8	8	RM502-RM264	Yue et al.,2006
Second branch number/panicle length	qSBN-8	8	RM149-RM477	Liu et al.,2009
Relative rate of fertile panicles/Relative yield per plant	QRSS9	8	RM284-RM556	Yue et al.,2006
Single plant yield	qGY8.1	8	RM22926 -SNPID457	Baisakh et al,2020
PH	qPH8.2	8	RM264	Wang et al.,2013
PH/PN	QPh8	8	RM223-RM210	Zang et al.,2008
GW	QGw8a	8	RM337-RM407	Zang et al.,2008
GW	QGw8b	8	RM137-RM339	Zang et al.,2008
GW	QGw8c	8	RM210-RM149	Zang et al.,2008
PH	-	9	RM6862	Prince et al.,2015
PH	qPH-9	9	RM409-RM410	Wang et al.,2014
Leaf rolling /Senescence	qLR-9	9	RM328-RM107	Subashri et al.,2008
THK / R/S / R/T / Penetrated root thickness	-	9	RG553	Champoux et al.,1995
THK / R/S	-	9	RZ12	Champoux et al.,1995
SS / EVS	-	9	RG662	Champoux et al.,1995
Basal root thickness	brt9.1	9	ME2_17-C711	Zhang et al.,2001
Osmotic adjustment	oa9.1	9	EM14_6-ME4_13	Zhang et al.,2001
Penetrated root dry weight	prdw9.1	9	R41-ME2_10	Nguyen et al.,2004
Penetrated root length	QMrdc9a	9	RM421-RM219	Yue et al.,2006
Penetrated root length/Primary branch number/Second branch number	QMrdd9	9	RM160-RM215	Yue et al.,2006
Penetrated root thickness	prt9.1	9	C711-C313	Nguyen et al.,2004
Penetrated root thickness/Cell-membrane stability/Doubled haploid	prt9.2	9	ME9_6-K985	Zhang et al.,2001
Intercellular CO2 concentration	qCi9	9	RM242-RM278	Zhao et al.,2008
Cell-membrane stability/Doubled haploid	QCMS9.1	9	RZ698-RM219	Tripathy et al.,2000
Deep root rate in volume induced by drought conditions/No. of days to leaf rolling/Relative rate of fertile panicles/Deep root volume under control conditions	QRgdd9	9	RM219-RM296	Yue et al.,2006
Deep root volume under control conditions /Relative biomass/Relative rate of fertile panicles/Relative harvest index (grain yield/biomass)/Relative yield per plant	QDrvc9	9	RM316-RM219	Yue et al.,2006
Leaf-drying score	QLds9	9	RM434-RM257	Yue et al.,2006
Panicle length	qPL-9	9	RM553-RM160	Liu et al.,2009
PN	qPN-9	9	RM219-RM1328	Wang et al.,2014
RGW	QRgw4	9	RM444-RM316	Yue et al.,2006
Root volume	qRV-9	9	RM215-RM245	Subashri et al.,2008
HD/PH	qHD9.1	9	RM219	Wang et al.,2013
HD/PH/SS	qHD9.2	9	RM410	Wang et al.,2013
PH	qPH9.1	9	RM273	Wang et al.,2013
PN/SS	QPn9	9	RM219-RM105	Zang et al.,2008
PN	QPn9	9	RM524-RM105	Zang et al.,2008
PH	QPh9	9	RM215-RM205	Zang et al.,2008
GY	qDTY10.1	10	RM216-RM304	Vikram et al.,2011
GY/Net photosynthetic rate/Leaf stoma frequency/Specific leaf weight	qDTY0	10	RM258-RM228	Zhao et al.,2008
Tiller number	-	10	RM1859	Prince et al.,2015
THK / R/S / LVS	-	10	RZ892	Champoux et al.,1995
EVS	-	10	RZ561	Champoux et al.,1995
Deep root volume under control conditions /Relative biomass	QDrvd10	10	RM596-RM271	Yue et al.,2006
days to flowering	qDTF10.1	10	RM271-RM304	Vikram et al.,2011
Primary branch number	qPBN-10	10	RM311-RM467	Liu et al.,2009
Relative harvest index (Grain yield/Biomass)/Relative yield per plant	QRhi10	10	RM496-RM228	Yue et al.,2006
Leaf stomata frequency	qSS10a	10	RM311-RM239	Zhao et al.,2008
Total root dry weight	trdw10.1	10	10RG257-R1261	Nguyen et al.,2004
Total root dry weight	trdw10.1	10	RG257-ME5_16	Zhang et al.,2001
GY	qGY10	10	17444.2-18847.8	Pang et al.,2017
HD	qHD10.1	10	RM311	Wang et al.,2013
PH	qPH10.1	10	RM474	Wang et al.,2013
PH/FGP/SS	qPH10.2	10	RM258	Wang et al.,2013
SN	qSNP10.2	10	RM484	Wang et al.,2013
GY/PN/FGP/SS	QGy10	10	RM228-RM333	Zang et al.,2008
PN	QPn10a	10	RM222-RM467	Zang et al.,2008
THK / R/S SS / EVS	-	11	CDO365	Champoux et al.,1995
EVS	-	11	CDO365	Champoux et al.,1995
EVS	-	11	RZ53	Champoux et al.,1995
Penetrated root length	prl11.1	11	G1465-C950	Nguyen et al.,2004
Penetrated root length	QMrdc11	11	RM316-RM229	Yue et al.,2006
Penetrated root length/Deep root volume under control conditions	QMrdd11	11	RM286-RM332	Yue et al.,2006
Cell-membrane stability/Doubled haploid	QCMS11.1	11	CDO365-ME6_7	Tripathy et al.,2000
Deep root rate in volume induced by drought conditions	QRgvd11	11	RM202-RM287	Yue et al.,2006
Deep root volume under control conditions	QDrvc11b	11	RM287-RM229	Yue et al.,2006
ChlorophyⅡ content	qDTCC11	11	RM123-RM224	Zhao et al.,2008
SN	qGN-11	11	RM202-RM286	Wang et al.,2014
Stomata conductance/Net photosynthetic rate/Leaf stomata frequency/ Transpiration rate	qGs11	11	RM209-RM229	Zhao et al.,2008
Root volume /Senescence	qRV-11	11	RM206-RM254	Subashri et al.,2008
Single plant yield	qGY11.1	11	SNPID452-SNPID202	Baisakh et al,2020
Root pulling force	rpf11.1	11	MEE2_6-RM21	Nguyen et al.,2004
Root pulling force	rpf11.1	11	ME2_6-RM21	Zhang et al.,2001
HD/PH/FGP/SN	qHD11.1	11	RM286	Wang et al.,2013
PH	qPH11.2	11	RM536	Wang et al.,2013
PH	qPH11.3	11	RM209	Wang et al.,2013
GY	QGy11	11	RM206-RM224	Zang et al.,2008
Leaf rolling	-	12	RM101	Prince et al.,2015
HD/PH	qHD9.3	12	RM219	Wang et al.,2013
GY	qDTY12	12	RM309-RM463	Zhao et al.,2008
THK / R/S	-	12	RZ397	Champoux et al.,1995
R/T / DR/T	-	12	RG181	Champoux et al.,1995
DR/T	-	12	RG9	Champoux et al.,1995
Basal root thickness	brt12.1	12	ME6_6-I23C1	Nguyen et al.,2004
Basal root thickness	brt12.1	12	ME10_3-ME6_6	Zhang et al.,2001
Penetrated root dry weight	prdw12.1	12	ME10-RG9	Nguyen et al.,2004
Penetrated root dry weight/Penetrated root thickness	prdw12.1	12	RG9-ME10_1	Zhang et al.,2001
Penetrated root thickness	prt12.1	12	RG9-ME6_12	Nguyen et al.,2004
Penetrated root thickness	prt12.2	12	ME4_5-ME10_8	Zhang et al.,2001
Cell-membrane stability/Doubled haploid	QCMS12.1	12	EM19_5-RG901	Tripathy et al.,2000
Upland mild stress	qDTY12.1A	12	RM1261-RM28166	Dixit et al.,2014
Upland mild stress	qDTY12.1A	12	RM28130-RM511	Dixit et al.,2014
Upland mild stress	qDTY12.1A	12	RM28099-RM28130	Dixit et al.,2014
Relative rate of fertile panicles	QRfp12	12	RM235-MRG5454	Yue et al.,2006
Single plant yield	qYP-12-1	12	RM511-RM260	Wang et al.,2014
Single plant yield	qYP-12-2	12	RM1300-RM1310	Wang et al.,2014
Root penetration index	rpi12.1	12	ME6_12-G2140	Nguyen et al.,2004
Root penetration index	rpi12.1	12	ME6_12-RG9	Zhang et al.,2001
PN/SN/SS	QPn12	12	RM19-RM247	Zang et al.,2008
PH: Plant height; GW:1000-grain weight; GY: Grain yield per plant; THK: Thickness; R/S: Root shoot ratio; R/T: Root dry weight per tiller; SS: Seed setting rate; SN: Spikelet number per panicle; FGP: Filled grains number per panicle; DR/T: Deep root weight tiller; EVS: Early vegetative stage leaf rolling; LVS: Late vegetative stage leaf rolling station; RGW: Relative grain weight; PN: Panicles nu…

## Sheet: Supplementary Table S2
Supplementary Table S2. The summary of the QTLs related to salt tolerance traits
Trait	QTL	Chromosome	Flanking markers	References
Survival days/Effective tillers	Std	1	RG612-C131	Gong et al. 2001
ST	Saltol	1	C52903S-C1733S	Bonilla et al. 2002
ST	Saltol	1	RM23-RM140	Bonilla et al. 2002
SKC	SKC1	1	C1211-S2139	Lin et al. 2004
SKC	qSKC-1	1	C1211-S2139	Lin et al. 2004
Seedling ST	qST1	1	Est12-RZ569A	Lee et al. 2007
Number of unfilled grain	qUFG-1b	1	RM488-RM3310	Sabouri and Biabani 2009
Biomass/No.of panicle/No.of unfilled grain	qBI-1a	1	RM8235-RM8144	Sabouri and Biabani 2009
BM	qBI-1b	1	RM5302-RM8097	Sabouri and Biabani 2009
Shoot Na+/K+ ratio/Root Na+/K+ ratio	qSNK1(Saltol)	1	RM1287-RM10825	Thomson et al. 2010
SNC, SKC, SNKR	qNa+SH-1.1	1	RM294-HvSSR01-46	Pandit et al. 2010
SKC/Na+/K+ ratio in root	QKr1.2	1	RM473A-RM128	Ahmadi and Fotokian 2011
Standard evaluation system score	SalTol1-1	1	RM8094-RM493	Islam et al. 2011
Percentage of surviving seedlings/Leaf wilt score at vegetative stage	Saltol1.1	1	CEDG087-cp06039	Sompong et al .2013
Plant recovery score	Saltol1.3	1	CEDG007-cp04220	Sompong et al .2013
SNC, SKC	qSKC-1	1	RM580-RM9	Zheng et al. 2015
SIS	MQTLSIS1.1	1	RM1321-RM1167	Md. Shofifiqul et al.2019
SIS	MQTLSIS1.2	1	S1_11502301-S1_11584932	Md. Shofifiqul et al.2019
SIS	MQTLSIS1.3	1	774607-RM5853	Md. Shofifiqul et al.2019
SIS	MQTLSIS1.4	1	RM443-S1_26769954	Md. Shofifiqul et al.2019
SNC	MQTLSNC1.1	1	S1_6824646-S1_7093663	Md. Shofifiqul et al.2019
SNC	MQTLSNC1.2	1	RM6880-S1_21352851	Md. Shofifiqul et al.2019
SNC	MQTLSNC1.3	1	S1_27841959-S1_28157998	Md. Shofifiqul et al.2019
Survival /Shoot length /Na+ concentration/K+ concentration	qSur1.1	1	RM472-RM14	M. Akhlasur et al.2019
SHL	qSL1.1	1	RM428A-AP3206f	M. Akhlasur et al.2019
Na+/K+ ratio	qNa+K-R1.1	1	RM472-RM14	M. Akhlasur et al.2019
SST	qSST1.1	1	RM237	Wang et al.,2013
Reduction of fresh weight /Reduction of leaf area	rfw1	1	RM237	Kim et al., 2009
DSS	qDSS1.1	1	RM676	Wang et al.,2013
DSS	QST1.2	1	RM220-RM283	Cui et al.,2015
DSS	QST1.3	1	RM572-RM294	Cui et al.,2015
SST	QSst1	1	RM23-RM449	Zang et al.,2008
SNC / RKC	QSnc1a	1	RM5-RM306	Zang et al.,2008
SNC	QSnc1b	1	RM1-RM522	Zang et al.,2008
SKC	QSkc1	1	RM220-RM1	Zang et al.,2008
RKC	QRkc1a	1	RM522-RM490	Zang et al.,2008
SKC / TN	QSkc1	1	RM562-RM9	Zang et al.,2008
RNC	QRnc1	1	RM449-RM9	Zang et al.,2008
PH	QPh1	1	RM243-RM600	Zang et al.,2008
FW	QFw1	1	RM575-RM259	Zang et al.,2008
GR	qGR-1	1	RM237-RM246	Mardani et a., 2014
RL/STR	qRL-1	1	RM8132-E36-M60-7	Mardani et a., 2014
CFW/SKC	qCFW-1	1	E38-M59-4-RM1287	Mardani et a., 2014
CDW	qCDW-1	1	RM1287-RM237	Mardani et a., 2014
CHL	qRL-1	1	RM8068-RM8231	Sabouri et al., 2008
SNC	qSNC1	1	RM1287-RM10793	Thomson et al., 2010
SKC	qSKC1	1	RM8094-RM10825	Thomson et al., 2010
RKC	qRKC1	1	RM1287-RM11300	Thomson et al., 2010
SKC	QSkc1	1	RM297-RM315	Cheng et al., 2012
RDW	qRDW-1	1	RM1268-RM8231	Ghomi et al., 2013
SH	qSH1.2	1	RM5389-RM5759	Wang et al., 2012
SH	qSH1.3	1	RM3482-RM3362	Wang et al., 2012
SH	qSH1.1	1	RM294-RM11179	Wang et al., 2012
Potassium in Root	QKr1.1	1	RM200-RM220	Nguyen et al .,2012
Sodium in Root	QNa+s1	1	RM128-RM212	Nguyen et al .,2012
Na+/K+ ratio in shoot	QNa+s/Ks1	1	RM23-RM5	Nguyen et al .,2012
SKC	qSKC1	1	RM7341-RM7419	Wang et al., 2012
DLR for alkaline stress	qDLRa1-1	1	RM243-RM583	Liang et al., 2014
Dry shoot/root weight	-	1	C122	Lee et al., 2006
Dry shoot weight	-	1	R2417	Lee et al., 2006
Dry shoot/root weight	-	1	C955	Lee et al., 2006
SST	qSST1	1	RM3143-RM443	Javed et al.,2011
SKC	qSKC1.2	1	RM128-RM302	Javed et al.,2011
SKC	qSKC1.1	1	RM488-RM473	Javed et al.,2011
SDS/RNTQ	qSDS-1	1	C813-C86	Lin et al., 2003
Shoot length	-	1	C813-C86	Takehisa et al., 2014
STS	qSTS1	1	RM243	Tian et al .,2011
TCtU	QTLtctur-1	1	RM243	Khan et al., 2015
SNC/SKC	qSNC-1	1	RM580-RM9	Zheng et al.,2014
SHL	-	1	C86	Takehisa et al., 2014
SHL	-	1	R2414-C742	Takehisa et al., 2014
No.of branches	qNB-1	1	RM8235-RM8122	Sabouri et al., 2009
SU/SPU	QTLsun-1	1	RM140	Khan et al., 2015
SES/PH/Panicle number/Panicle sterility/Grains per panicle	qSES1	1	RM8094-RM582	Bimpong et al.,2014
PH/PL/Pollen fertility	qPH/1.1	1	RM128-RM472	Hossain et al.,2014
Pollen fertility	qPF1.4	1	RM246-RM6648	Hossain et al.,2014
Na+	qNa+1.6	1	RM7250-RM3482	Hossain et al.,2014
Na+	qNa+1.7	1	RM1349-RM7250	Hossain et al.,2014
Na+/K+ ratio	qNa+KR1.8	1	RM237-RM7250	Hossain et al.,2014
PH/PL	qPH1.1s	1	RM246-RM431	Mohammadi et al., 2013
PH	qrPH-1s	1	G370-CT67	Gong et al., 2001
GP	qGP-2	2	RM8254-RM5804	Wang, Z et al., 2011
Grain yield per plant	qGY2.1	2	RM423-RM174	Mohammadi R et al.2013
TGW	Sd100wt2.1	2	CEDG275-CEDAAG002	Sompong et al .2013
SNK	MQTLSNK2.1	2	S2_2747069-S2_3978527	Md. Shofifiqul et al.2019
SNK	MQTLSNK2.2	2	S2_4889160-S2_7221617	Md. Shofifiqul et al.2019
SNK	MQTLSNK2.3	2	RM3178-S2_22090860	Md. Shofifiqul et al.2019
SNK	MQTLSNK2.4	2	RM3302-S2_29841039	Md. Shofifiqul et al.2019
Na+concentration	qNa+2.2	2	RM525-RM208	M. Akhlasur et al.2019
Na+/K+ ratio	qNa+K-R2.2	2	RM3628-RM208	M. Akhlasur et al.2019
PH	qPH2	2	27605.5-31074.6	Pang et al.,2017
PN	qPN2	2	27605.5-30934.4	Pang et al.,2017
SST	qSST2.1	2	RM263	Wang et al.,2013
DSS	qDSS2.1	2	RM262	Wang et al.,2013
RKC/RNC	QRkc2a	2	RM211-RM279	Zang et al.,2008
RKC	QRkc2b	2	RM263-RM526	Zang et al.,2008
SST	QSst2	2	RM250-RM208	Zang et al.,2008
DSS	QSds2a	2	OSR17-RM211	Zang et al.,2008
DSS	QSds2b	2	RM530-RM250	Zang et al.,2008
TN/FW	QTn2	2	RM71-RM324	Zang et al.,2008
FW	QFw2b	2	RM318-RM530	Zang et al.,2008
Imbibition rate	qIR-2	2	RM5404-RM6312	Wang et al., 2011
GP	qGP-2	2	RM8254-RM5804	Wang et al., 2011
Plant stand	qPL-2	2	RM5699-RM262	Sabouri et al., 2008
Seedling height/RKC	qPH2	2	RM13197-RM6318	Thomson et al., 2010
CHL	qCHL2	2	RM12713-RM6318	Thomson et al., 2010
SST/SNC	QSst2a	2	RM341-RM475	Cheng et al., 2012
DSS/SKC/KNR	QDss2a	2	RM475-RM263	Cheng et al., 2012
SST/DSS	QSst2b	2	RM290-RM341	Cheng et al., 2012
SDW	qSDW-2	2	RM279-RM5911	Ghomi et al., 2013
SKC	qSKC-2	2	RM262-RM7624	Ghomi et al., 2013
K+ concentration / Na+/K+ ratio	-	2	C560	Lee et al., 2006
Na+/K+ ratio	-	2	C747	Lee et al., 2006
SST	qSST2	2	RM211-RM71	Javed et al.,2011
DSS	qDSS2.1	2	RM109-RM110	Javed et al.,2011
Na+ content	qNa+-2a	2	RM8264-RM262	Sabouri et al., 2009
Na+ content	qNa+-2b	2	RM7426-RM236	Sabouri et al., 2009
STS	qSTS2	2	RM301	Tian et al .,2011
SES/SNC/SKC	qSES-2	2	RM1285-RM423	Zheng et al.,2014
Tiller number	-	2	C747-R3393	Takehisa et al., 2014
Tiller number	-	2	C1408-C560	Takehisa et al., 2014
No.of branches	qNB-2	2	RM3294-RM7420	Sabouri et al., 2009
GY	qGY2.1	2	RM154-RM1313	Hossain et al.,2014
GLWR	qGLWR-2	2	RM207-RM530	Khan et al., 2016
TGW	qTGW-2	2	RM526-RM525	Khan et al., 2016
PL	qPL2.1s	2	RM174-RM424	Mohammadi et al., 2013
Numbers of fertile spikelet/Spikelet fertility	qFRSP2.1s	2	RM423-RM174	Mohammadi et al., 2013
GY per plant	qGY2.1s	2	RM555-RM324	Mohammadi et al., 2013
Dry mass of shoot	qDM-3	3	RM1022 - RM6283	Sabouri et al. 2009
Pod length	Pdl3.1	3	CEDG117-cp07847	Sompong et al .2013
SES/Survival /Biomass-shoot/Biomass-root/ Na+/K+ ratio/Na+ concentration/ K+ concentration	qSES3.1	3	RM5626- RM353	M. Akhlasur et al.2019
SST	qSST3.1	3	RM565	Wang et al.,2013
SNC	QSnc3	3	RM22-RM231	Zang et al.,2008
RKC	QRkc3	3	RM55-RM565	Zang et al.,2008
SST / DSS	QSst3	3	RM231-RM175	Zang et al.,2008
SKC	QSkc3	3	RM81B-RM22	Zang et al.,2008
RKC	QRkc3	3	RM411-RM16	Zang et al.,2008
GR	qGR-3-a	3	E37-M59-11-RM6832	Mardani et a., 2014
GR	qGR-3-b	3	E36-M61-11-E36-M61-1	Mardani et a., 2014
PFW	qPFW-3	3	RM6832-RM5636	Mardani et a., 2014
RDW	qRDW-3	3	RM5626-RM135	Mardani et a., 2014
Imbibition rate/Germiston Na+ Percentage	qIR-3	3	RM49-RM6712	Wang et al., 2011
CHL/Reen leaf area/STR/DM	qCHLC-3	3	RM1022-RM6283	Sabouri et al., 2008
SHL/PH	qSHL-3	3	RM7389-RM7000	Sabouri et al., 2008
CHL	qCHL3	3	RM6329-RM3867	Thomson et al., 2010
SST/KNR	QSst3a	3	RM504-RM422	Cheng et al., 2012
SKC	QSkc3	3	RM156-RM16	Cheng et al., 2012
SST	QSst3b	3	RM16-RM504	Cheng et al., 2012
SFW/SDW/BM	qSFW-3	3	RM60-RM489	Ghomi et al., 2013
Potassium in Root	QKr3	3	RM251-RM282	Nguyen et al .,2012
SNC	qSNC3	3	RM7370-RM6832	Wang et al., 2012
Dry shoot weight	-	3	R3156	Lee et al., 2006
Dry shoot /Root weight/K+ concentration	-	3	C515	Lee et al., 2006
Dry shoot/Root weight	-	3	C63	Lee et al., 2006
RDW	-	3	C563	Lee et al., 2006
DSS	qDSS3	3	RM489-RM7	Javed et al.,2011
SNC	qSNC3	3	RM282-RM156	Javed et al.,2011
SKC	qSKC3	3	RM5488-RM282	Javed et al.,2011
STR/Na+ content	qSTR-3b	3	RM6832-RM7389	Sabouri et al., 2009
RRW	qRRW3	3	RM422	Tian et al .,2011
SHL	-	3	C944-C595	Takehisa et al., 2014
SHL	-	3	R250-C136	Takehisa et al., 2014
PL	qPL-3	3	RM6832-RM5626	Sabouri et al., 2009
PH	qPH-3a	3	RM5626-RM7389	Sabouri et al., 2009
PUR	QTLpur-3	3	RM85	Khan et al., 2015
CaUR	QTLcaurr-3	3	RM203	Khan et al., 2015
GY	qGY3.1	3	RM3297-RM5626	Hossain et al.,2014
SY	qSY-3	3	RM007-RM473D	Khan et al., 2016
PH	qPH3.1s	3	RM487-RM130	Mohammadi et al., 2013
PL	qPL3.1s	3	RM520-RM570	Mohammadi et al., 2013
Numbers of sterile spikelet	qSTSP3.1s	3	RM251-RM338	Mohammadi et al., 2013
Effective tillers	qrET-3s	3	GA53-C746	Gong et al., 2001
GY per plant	qGY4.1	4	RM551-RM518	Mohammadi R et al.2013
TGW	Sd100wt4.1	4	CEDG185-cp08267	Sompong et al .2013
PH	qPH4	4	5426.7-5673.9	Pang et al.,2017
GY	qGY4.1	4	13602.5-14065.5	Pang et al.,2017
HD	qHD4	4	139630.0-14118.8	Pang et al.,2017
PN	qPN4	4	13602.5-13950.2	Pang et al.,2017
SST/DSS	qSST4.1	4	RM127	Wang et al.,2013
RNC	QRnc4	4	RM241-RM303	Zang et al.,2008
PH	QPh4	4	RM142-RM273	Zang et al.,2008
FW	QFw4	4	RM335-RM261	Zang et al.,2008
GP	qGP-4	4	RM8213-E37-M60-3	Mardani et a., 2014
Imbibition rate	qIR-4	4	RM3687-RM3306	Wang et al., 2011
Germiston Na+ percentage/SH/RKC	qGP-4-1	4	RM518-RM16535	Wang et al., 2011
Germiston Na+ percentage	qGP-4-2	4	RM3306-RM6242	Wang et al., 2011
CHL	qRL-4	4	RM5473-RM551	Sabouri et al., 2008
Seedling height	qPH4	4	RM17391-RM127	Thomson et al., 2010
Na+ SES tolerance score/CHL	qSES4	4	RM3843-RM127	Thomson et al., 2010
DSS	QDss4	4	RM252-RM241	Cheng et al., 2012
SNC/KNR	QSnc4	4	RM348-RM127	Cheng et al., 2012
RFW	qRFW-4a	4	RM8213-E36-M59-5	Ghomi et al., 2013
RFW	qRFW-4b	4	E36-M59-5-E37-M60-3	Ghomi et al., 2013
SFW	qSFW-4a	4	RM252-E37-M61-6	Ghomi et al., 2013
SFW/RDW	qSFW-4b	4	E36-M60-10-E38-M61-4	Ghomi et al., 2013
STR	qSTR-4	4	E37-M61-9-RM1359	Ghomi et al., 2013
Potassium in Shoot	QKs4	4	RM261d-RM273	Nguyen et al .,2012
Potassium in Root / Na+/K+ ratio in root	QKr4	4	RM241-RM348	Nguyen et al .,2012
SKC	qSKC4	4	RM5687-RM273	Wang et al., 2012
salt-stress	qDLRs4-1	4	RM3471-RM261	Liang et al., 2014
DSR for salt-stress	qDSRs4-2	4	RM307-RM471	Liang et al., 2014
Na+ concentration	-	4	R2373	Lee et al., 2006
Na+/K+ ratio	-	4	C445	Lee et al., 2006
RKC	qRKC-4	4	C891-C513	Lin et al., 2003
CaU/CaUR	QTLcaus-4	4	RM261	Khan et al., 2015
PH	qPH4.1	4	RM17391-RM567	Hossain et al.,2014
Days to flowering	qDTF4.1s	4	RM119-RM470	Mohammadi et al., 2013
Numbers of panicles	qPN4.1s	4	RM335-RM119	Mohammadi et al., 2013
Straw dry weight/Numbers of fertile spikelets/Total spikelet number/GY per plant	qSTW4.1s	4	RM551-RM518	Mohammadi et al., 2013
HD	qrHD-4s	4	G271-C975	Gong et al., 2001
Grains per panicle	qrGPP-4s	4	G975-RG449	Gong et al., 2001
SES/SHL/Biomass-shoot / Na+/ K+ ratio	qSES5.2	5	RM163-RM19199	M. Akhlasur et al.2019
Na+ concentration	qNa+5.4	5	RM163-RM3809	M. Akhlasur et al.2019
DSS	qDSS5.1	5	RM574	Wang et al.,2013
RKC / RNC / PH	QRkc5	5	RM122-RM13	Zang et al.,2008
CL	qCL-5	5	RM459-RM305	Mardani et a., 2014
CHL/K+ content	qRL-5	5	RM421-RM480	Sabouri et al., 2008
DSS	QDss5a	5	RM405-RM289	Cheng et al., 2012
SST/DSS	QSst5	5	RM592-RM405	Cheng et al., 2012
SFW/SDW/BM	qSFW-5a	5	E36-M59-10-RM440	Ghomi et al., 2013
SFW/SDW/BM	qSFW-5b	5	RM459-RM3800	Ghomi et al., 2013
SHL	qSHL-5	5	RM13-RM164	Ghomi et al., 2013
SNK	qSNK-5	5	RM6320-E38-M61-11	Ghomi et al., 2013
Potassium in Shoot	QKs5	5	RM413-RM289	Nguyen et al .,2012
Na+/K+ ratio in root	QNa+r/Kr5	5	RM122-RM413	Nguyen et al .,2012
DSR for salt-stress	qDSRs5-1	5	RM163-RM5401	Liang et al., 2014
DLR for alkaline -stress	qDLRa5-2	5	RM289-RM413	Liang et al., 2014
DLR for alkaline -stress	qDLRa5-3	5	RM7118-RM169	Liang et al., 2014
K+ concentration	-	5	R2558	Lee et al., 2006
SST	qSST5	5	RM161-RM3476	Javed et al.,2011
SNC	qSCN5	5	RM153-RM413	Javed et al.,2011
K+ content	qK-5b	5	RM480-RM440	Sabouri et al., 2009
SKC	qSKC-5	5	RM459-RM1271	Zheng et al.,2014
CaU/PUR/CaUR	QTLcaur-5	5	RM480	Khan et al., 2015
PUR	QTLpurr-5-1	5	RM440	Khan et al., 2015
PH	qPH5.1s	5	RM421-RM538	Mohammadi et al., 2013
Spikelet fertility	qSPFR5.1s	5	RM440-RM421	Mohammadi et al., 2013
TGW	qTGW5.1s	5	RM507-RM13	Mohammadi et al., 2013
Seedling RL	Qsrtl-6	6	RG162-RG653	Prasad et al. 2000
Standard tolerance ranking	qSTR-6	6	RM3727 - RM340	Sabouri et al. 2009
Imbibition rate	qIR-6	6	RM276-RM5531	Wang, Z et al., 2011
GY per plant	qGY6.1	6	RM20224-RM528	Mohammadi R et al.2013
Shoot Na+ concentration	qSNC-6	6	RM3827	Zhou J et al.2013
GI	qGR6.2	6	Z604-RM276	Zeng et al.2021
GY	qGY6	6	2500.2-3076.3	Pang et al.,2017
HD	qHD6	6	2775.5-3099.3	Pang et al.,2017
PH	qPH6	6	2681.3-2940.0	Pang et al.,2017
SST	qSST6.1	6	RM589	Wang et al.,2013
DSS	QST6.1	6	RM469-RM190	Cui et al.,2015
DSS	QST6.3	6	RM585-RM276	Cui et al.,2015
DSS/SST	QSds6	6	RM340-RM141	Zang et al.,2008
RKC	QRkc6	6	RM197-RM190	Zang et al.,2008
SKC	QSkc6	6	RM50-RM539	Zang et al.,2008
SNC	QSnc6	6	RM527-RM3	Zang et al.,2008
TN	QTn6	6	RM528-RM30	Zang et al.,2008
RFW	qRFW-6	6	RM3330-RM7179	Mardani et a., 2014
Imbibition Rate	qIR-6	6	RM276-RM5531	Wang et al., 2011
Root K+ concentration/Root Na+/K+ ratio	qRKC6	6	RM19840-RM20350	Thomson et al., 2010
SFW	qSFW-6	6	RM340-E36-M61-3	Ghomi et al., 2013
BM	qBM-6	6	E36-M60-6-RM5371	Ghomi et al., 2013
SHL	qSHL-6	6	RM402-RM549	Ghomi et al., 2013
DSW	qDSW6.1	6	RM6818-RM6811	Wang et al., 2012
DSW	qDSW6.2	6	RM340-RM3509	Wang et al., 2012
DRW	qDRW6	6	RM5531-RM3183	Wang et al., 2012
Sodium in Root	QNa+s6	6	RM3-RM528	Nguyen et al .,2012
RKC	qRKC6.1	6	RM340-RM6811	Wang et al., 2012
RKC	qRKC6.2	6	RM6811-RM176	Wang et al., 2012
Reduction of dry weight/Fresh weight	rdw6	6	RM7269	Kim et al., 2009
SDW		6	R2147	Lee et al., 2006
SDS	qSDS-6	6	C214-R2549	Lin et al., 2003
STR	qSTR-6	6	RM3727-RM340	Sabouri et al., 2009
Na+ content/No.of branches	qNa+-6	6	RM3827-RM5371	Sabouri et al., 2009
K+ content / Na+/K+	qK-6	6	RM3827-RM340	Sabouri et al., 2009
RRW/RSW/RTW	qRRW6	6	RM276	Tian et al .,2011
SNC2	QSnc6a	6	RM276	Khan et al., 2015
RNC	qRNC-6	6	RM1340-RM20341	Zheng et al.,2014
RKC	qRKC-6	6	RM20404-RM528	Zheng et al.,2014
SU	QTLsus-6	6	RM197	Khan et al., 2015
SES tolerance score/Tiller number/Panicle number/Grains per panicle/TGW/GY	qSES6	6	RM586-RM253	Bimpong et al.,2014
Days to flowering	qDTF6.1s	6	RM539-RM20224	Mohammadi et al., 2013
Numbers of panicles/Numbers of fertile spikelet/GY per plant/TGW	qPN6.1s	6	RM20224-RM528	Mohammadi et al., 2013
Grains per panicle	qrGPP-6s	6	G294-G122	Gong et al., 2001
Effective tillers	qrET-6s	6	CT115-CT506	Gong et al., 2001
SNC/SNTQ/RKC/RKTQ	qSNC-7	7	C1057-R2401	Lin et al. 2004
RSL	qRSL7	7	SNP13-SNP14	Lei L et al. 2020
SST	qSST7.1	7	RM501	Wang et al.,2013
DSS	qDSS7.1	7	RM481	Wang et al.,2013
DSS	QST7.8	7	RM172	Cui et al.,2015
PH	QPh7	7	RM172-RM248	Zang et al.,2008
FW	QFw7	7	RM10-RM234	Zang et al.,2008
PDW	qPDW-7	7	RM5711-E36-M59-1	Mardani et a., 2014
Germiston Na+ percentage	qGP-7-1	7	RM6872-RM11	Wang et al., 2011
Germiston Na+ Percentage	qGP-7-2	7	RM5623-RM1132	Wang et al., 2011
RL	qRL-7	7	RM1048-RM11	Sabouri et al., 2008
SKC	QSkc7	7	RM10-RM505	Cheng et al., 2012
SNC	QSnc7	7	RM429-RM248	Cheng et al., 2012
RDW	qRDW-7	7	E38-M61-6-E37-M61-12	Ghomi et al., 2013
STR	qSTR7	7	RM11-RM5380	Wang et al., 2012
Reduction of dry weight/Leaf area/seedling height	rdw7	7	RM320-RM11	Kim et al., 2009
SST	qSST7	7	RM3691-RM1132	Javed et al.,2011
SDS	qSDS-7	7	R2401-L538T7	Lin et al., 2003
STS	qSTS7	7	RM10	Tian et al .,2011
RRW/RSW/RTW	qRRW7	7	RM560	Tian et al .,2011
SES	qSES-7	7	RM82-RM180	Zheng et al.,2014
RNC	qRNC-7	7	RM560-RM346	Zheng et al.,2014
SHL	-	7	R2401-R1488	Takehisa et al., 2014
SHL	-	7	R1488	Takehisa et al., 2014
SHL	-	7	C1057-R565	Takehisa et al., 2014
No.of filled grain	qFG-7	7	RM134-RM478	Sabouri et al., 2009
SU	QTLsur-7	7	RM248	Khan et al., 2015
PH/Tiller no.	qPH7.1	7	RM51-RM1243	Hossain et al.,2014
Tiller no.	qTN7.3	7	RM180-RM7110	Hossain et al.,2014
PL	qPL7.4	7	RM180-RM3635	Hossain et al.,2014
UFGPa	qUfGPa-7	7	RM336-RM445	Khan et al., 2016
PH	qPH7.1s	7	RM560-RM351	Mohammadi et al., 2013
Straw dry weight/Total spikelets number	qSTW7.1s	7	RM445-RM11	Mohammadi et al., 2013
Numbers of sterile spikelet	qSTSP7.1s	7	RM432-RM560	Mohammadi et al., 2013
TGW	qrGW-7s	7	CT469-G379A	Gong et al., 2001
K+ uptake/Dry mass of shoot	qKUP-8	8	RM4955-RM152	Sabouri and Sabouri 2008
SES	SalTol8-1	8	RM25-RM210	Islam et al. 2011
Pod length	Pdl8.1	8	VES1269-CEDG270	Sompong et al .2013
PN	qPN8	8	5823.1-6024.8	Pang et al.,2017
SST	qSST8.1	8	RM339	Wang et al.,2013
DSS	qDSS8.1	8	RM264	Wang et al.,2013
RKC/Potassium in Root	QRkc8	8	RM149-RM264	Zang et al.,2008
SST/DSS/FW/SNC	QSst8	8	RM38-RM25	Zang et al.,2008
RNC	QRnc8	8	RM72-RM339	Zang et al.,2008
PH	QPh8	8	RM223-RM210	Zang et al.,2008
TN	QTn8	8	RM339-RM42	Zang et al.,2008
PL	qPL-8	8	RM8264-E38-M61-1	Mardani et a., 2014
PFW	qPFW-8	8	E36-M59-7-E38-M61-1	Mardani et a., 2014
CFW	qCFW-8	8	RM42-RM331	Mardani et a., 2014
Imbibition rate	qIR-8	8	RM7356-RM7556	Wang et al., 2011
STR	qSTR-8	8	RM7027-RM8264	Ghomi et al., 2013
SNK	qSNK-8	8	RM3572-RM404	Ghomi et al., 2013
CHL	qCHL-8	8	E37-M61-7-RM152	Ghomi et al., 2013
Na+/K+ ratio in root	QNa+r/Kr8	8	RM149-M264	Nguyen et al .,2012
Salt-stress	qDLRs8-1	8	RM22741-RM404	Liang et al., 2014
Dry shoot/Root weight	-	8	R2662	Lee et al., 2006
SDW	-	8	G1073	Lee et al., 2006
SDW	-	8	C347	Lee et al., 2006
PUR	QTLpurn-8	8	RM137	Khan et al., 2015
PH/HD	qPH8	8	RM547-RM419	Bimpong et al.,2014
Tiller no.	qTN8.1	8	RM6369-RM547	Hossain et al.,2014
Tiller no./BM	qTN8.1	8	RM3215-RM44	Hossain et al.,2014
HI	qHI-8	8	RM342A-RM42	Khan et al., 2016
DM	qDM-8	8	RM407-RM152	Khan et al., 2016
Straw dry weight	qSTW8.1s	8	RM407-RM310	Mohammadi et al., 2013
GY per plant	qGY8.1s	8	RM80-RM280	Mohammadi et al., 2013
TGW	qTGW8.1s	8	RM80-RM281	Mohammadi et al., 2013
Pod length	Pdl9.1	9	GA TS11-CEDG172	Sompong et al .2013
TGW	Sd100wt9.1	9	VM27-cp03444	Sompong et al .2013
SST	qSST9.1	9	RM296	Wang et al.,2013
RKC	QRkc9	9	RM409-RM257	Zang et al.,2008
RNC/SNC	QRnc9	9	RM201-RM215	Zang et al.,2008
PH	QPh9	9	RM105-RM409	Zang et al.,2008
TN	QTn9	9	RM409-RM566	Zang et al.,2008
Imbibition Rate	qIR-9	9	RM2144-RM3320	Wang et al., 2011
Germiston Na+ Percentage	qGP-9	9	RM219-RM7048	Wang et al., 2011
RL	qRL-9a	9	RM1553-RM5702	Sabouri et al., 2008
RL	qRL-9b	9	RM7424-RM5702	Sabouri et al., 2008
Shoot Na+/K+ ratio/Root Na+/K+ ratio/Na+/ SES tolerance score	qSNK9	9	RM296-RM7175	Thomson et al., 2010
DSS	QDss9	9	RM257-RM278	Cheng et al., 2012
STR	qSTR-9	9	E36-M61-2-RM257	Ghomi et al., 2013
RL	qRL-9	9	RM219-RM7038	Ghomi et al., 2013
SHL	qSHL-9	9	E37-M60-13-E36-M60-1	Ghomi et al., 2013
SNK	qSNK-9	9	RM288-RM278	Ghomi et al., 2013
SNC/SKC	qSNC9	9	RM5688-RM444	Wang et al., 2012
Dry shoot weight	-	9	C397	Lee et al., 2006
SST	qSST9	9	OSR28-RM225	Javed et al.,2011
DSS	qDSS9	9	RM160-OSR28	Javed et al.,2011
RNC	qRNC-9	9	R1751-R2638	Lin et al., 2003
RSW/RTW	qRSW9	9	RM205	Tian et al .,2011
Numbers of panicles/Straw dry weight	qPN9.1s	9	RM410-RM215	Mohammadi et al., 2013
Total spikelet number	qTSP9.1s	9	RM434-RM242	Mohammadi et al., 2013
SES	SalTol10-1	10	RM25092-RM25519	Islam et al. 2011
Relative root dry weight/Relative shoot dry weight/Relative total dry weight	qRRW10	10	RM271	Tian, L et al. 2011
SPAD readings	qSPAD10.1	10	RM501C-RM5806	M. Akhlasur et al.2019
SST	qSST10.2	10	RM484	Wang et al.,2013
DSS / SKC	QSds10	10	RM467-RM271	Zang et al.,2008
RKC	QRkc10	10	RM216-RM239	Zang et al.,2008
TN	QTn10	10	RM216-239	Zang et al.,2008
FW	QFw10	10	RM239-467	Zang et al.,2008
Imbibition rate	qIR-10	10	RM6691-RM3451	Wang et al., 2011
Germiston Na+ percentage	qGP-10	10	RM271-RM5620	Wang et al., 2011
SHL	qSHL-10	10	RM7545-RM4455	Sabouri et al., 2008
SST	QSst10	10	RM271-RM258	Cheng et al., 2012
SHL	qSHL-10	10	RM2863-E36-M61-13	Ghomi et al., 2013
SKC	qSKC-10a	10	RM5620-RM258	Ghomi et al., 2013
SKC	qSKC-10b	10	RM258-RM333	Ghomi et al., 2013
RKC	qRKC10	10	RM3773-RM8202	Wang et al., 2012
Survival days/Dry shoot weight	-	10	C1286	Lee et al., 2006
SKC	qSKC10	10	RM311-RM467	Javed et al.,2011
SES tolerance score/Plant height/HD/Grain yield	qSES10	10	RM228-RM333	Bimpong et al.,2014
Tiller number	qTN10	10	RM216-RM184	Bimpong et al.,2014
HD/TGW	qDTF10.1	10	RM184-RM228	Bimpong et al.,2014
Panicle sterility/Grains per panicle	qPS10	10	RM184-RM590	Bimpong et al.,2014
Pollen fertility	qPF10.1	10	RM6142-RM181	Hossain et al.,2014
Pollen fertility	qPF10.2	10	RM474-RM7515	Hossain et al.,2014
Days to flowering/Spikelet fertility/TGW	qDTF10.1s	10	RM271-RM484	Mohammadi et al., 2013
Numbers of fertile spikelet	qFRSP10.1s	10	RM484-RM590	Mohammadi et al., 2013
Shoot Na+ concentration	qSNC11	11	RM286-RM6288	Wang, Z et al. 2012b
Pod length	Pdl11.1	11	VES0195-CEDG042	Sompong et al .2013
TGW	Sd100wt10.1	11	PV-ggc001-CEDG063	Sompong et al .2013
SST/DSS	qSST11.1	11	RM209	Wang et al.,2013
DSS	qDSS11.1	11	RM536	Wang et al.,2013
DSS	QST11.2	11	RM167	Cui et al.,2015
DSS	QST11.7	11	RM224	Cui et al.,2015
SNC	QSnc11	11	RM224-RM144	Zang et al.,2008
RKC	QRkc11	11	RM209-RM229	Zang et al.,2008
SKC	QSkc11	11	RM120-RM181	Zang et al.,2008
FW	QFw11a	11	RM181-RM260	Zang et al.,2008
FW	QFw11b	11	RM229-RM21	Zang et al.,2008
RFW	qRFW-11-a	11	E37-M59-10-RM1812	Mardani et a., 2014
RFW	qRFW-11-b	11	RM1812-E36-M59-6	Mardani et a., 2014
SKC	QSkc11	11	RM332-RM552	Cheng et al., 2012
STR	qSTR-11	11	E36-M59-6-RM202	Ghomi et al., 2013
DRW	qDRW11	11	RM6091-RM229	Wang et al., 2012
Dry shoot /Root weight	-	11	R728	Lee et al., 2006
Dry shoot /Root weight	-	11	G257	Lee et al., 2006
DSS	qDSS11	11	RM167-RM3428	Javed et al.,2011
SST/DSS	qSST11	11	RM332-RM167	Javed et al.,2011
SKC	qSKC11	11	RM441-RM202	Javed et al.,2011
SNC	qSNC-11	11	RM229-RM224	Zheng et al.,2014
CaUR	QTLcaurr-11	11	RM254	Khan et al., 2015
SES tolerance score/PH/Tiller number/HD/Panicle sterility/Grains per panicle/TGW	qSES11	11	RM536-RM287	Bimpong et al.,2014
SES/Biomass-shoot/Biomass-root/K+ concentration	qSES12.3	12	RM27615-RM27877	M. Akhlasur et al.2019
Survival	qSur12.3	12	S12055-RM28466	M. Akhlasur et al.2019
DSS	qDSS12.1	12	RM12	Wang et al.,2013
Imbibition rate	qIR-12	12	RM519-RM5609	Wang et al., 2011
SST/DSS	QSst12	12	RM519-RM463	Cheng et al., 2012
STR	qSTR-12	12	RM2935-E36-M60-4	Ghomi et al., 2013
SNC/SNK	qSNC-12	12	RM1337-RM519	Ghomi et al., 2013
SH/DSW	qSH12.1	12	RM5609-RM7376	Wang et al., 2012
SH	qSH12.2	12	RM7376-RM6953	Wang et al., 2012
Na+ concentration		12	C443	Lee et al., 2006
SNC	qSNC-12	12	RM28033-RM1310	Zheng et al.,2014
GY	qGY12.1	12	RM519-RN1103	Hossain et al.,2014
HD	qrHD-12s	12	G148-RG413	Gong et al., 2001
ST: Salt tolerance; SKC: Shoot K+ concentration; SNC: Shoot Na+ concentration; SES: Standard evaluation system score; SIS: Seedling salt injury score; SHL: Shoot length; FW: Fresh weight; DSS: Days to seedling survival; SST: Score of salt toxicity of leaves; RKC: Root K+ concentration; TN: Tillering number per plant; RNC: Root Na+ concentration; PH: Plant height; GR: Germiston Na+ rate; Root leng…

## Sheet: Supplementary Table S3
Supplementary Table S3. The summary of the QTLs related to co-response to drought and salt tolerance traits
Trait		QTL		Chromosome	Flanking markers
Drought	Salt	Drought	Salt
PH	SST	qPH1.6	qSST1.1	1	RM237
SN	RNC	QSn1c	QRnc1	1	RM449-RM9
Harvest index /Biomass/Panicle exertion/ Panicle length	GR	qHI-1-2	qGR-1	1	RM237-RM246
PH	SST	qPH2.3	qSST2.1	2	RM263
PH	DSS	qPH2.2	qDSS2.1	2	RM262
dry grain weight per plant	TGW	qDGW-2b	qTGW-2	2	RM526-RM525
PH/FGP	SST	qPH3.4	qSST3.1	3	RM565
GW/SN	SKC	QGw3	QSkc3	3	RM81B-RM22
Leaf rolling /Plot yield/ Single plant yield	SKC	qLR-3-2	QSkc3	3	RM156-RM16
PN	SST	QPn3	QSst3b	3	RM16-RM504
HD/PH	SST / DSS	qHD4.2	qSST4.1	4	RM127
Penetrated root length/Drought-induced root growth in depth	DSR for salt-stress	QMrdc4a	qDSRs4-2	4	RM307-RM471
PH/SF	DSS	qPH5.2	qDSS5.1	5	RM574
Relative biomass	1000-grain weight	QRbm5	qTGW5.1s	5	RM507-RM13
PH	PUR	qPH5.5	QTLpurr-5-1	5	RM440
PH	SKC	QPh6	QSkc6	6	RM50-RM539
PH	SST	qPH6.2	qSST7.1	7	RM501
PH	DSS	qPH8.2	qDSS8.1	8	RM264
PH/PN	PH	QPh8	QPh8	8	RM223-RM210
SN	SST	qSNP10.2	qSST10.2	10	RM484
Primary branch number	SKC	qPBN-10	qSKC10	10	RM311-RM467
GY/PN/FGP/SS	SES tolerance score/Plant height/Heading date/Grain yield	QGy10	qSES10	10	RM228-RM333
PH	SST / DSS	qPH11.3	qSST11.1	11	RM209
PH	DSS	qPH11.2	qDSS11.1	11	RM536
Stomata conductance/ Net photosynthetic rate/Leaf stomata frequency/ Transpiration rate	RKC	qGs11	QRkc11	11	RM209-RM229

## Sheet: Supplementary Table S4
Supplementary Table 4. The summary of the genes related to drought tolerance traits
Symbol	RAPdb	MSU	Chr	Physical location（bp）
OsCOIN	Os01g0104100	LOC_Os01g01420	1	209771 - 214173
OsCML16	Os01g0135700	LOC_Os01g04330	1	1931016 - 1931904
OsHSP17.0	Os01g0136200	LOC_Os01g04380	1	1951930 - 1952681
OsbHLH035	Os01g0159800	LOC_Os01g06640	1	3129056 - 3130722
OsDREB2A	Os01g0165000	LOC_Os01g07120	1	3356383 - 3361204
SNAC3|ONAC066|OsNAC006	Os01g0191300	LOC_Os01g09550	1	4879215 - 4885840
Gn1a|OsCKX2	Os01g0197700	LOC_Os01g10110	1	5270449 - 5275585
OsGSK1	Os01g0205700	LOC_Os01g10840	1	5774293 - 5778466
OsKAT2	Os01g0210700	LOC_Os01g11250	1	6017742 - 6022156
OsESG1	Os01g0223800	LOC_Os01g12410	1	6781919 - 6784207
OsHBP1b	Os01g0279900	LOC_Os01g17260	1	9928971 - 9935981
OsTATC	Os01g0501700	LOC_Os01g31680	1	17341236 - 17346405
OsHsfA7	Os01g0571300	LOC_Os01g39020	1	21938865 - 21941797
OCPI1	Os01g0615100	LOC_Os01g42860	1	24392841 - 24393423
OsWRKY11	Os01g0626400	LOC_Os01g43650	1	25009514 - 25012233
OsPIN3t	Os01g0643300	LOC_Os01g45550	1	25863717 - 25868266
OsFBK1	Os01g0659900	LOC_Os01g47050	1	26872217 - 26875031
OsNAC14	Os01g0675800	LOC_Os01g48446	1	27780948 - 27782265
OsMAPKKK63	Os01g0699100	LOC_Os01g50370	1	28921498 - 28923085
IAA6|OsIAA6	Os01g0741900	LOC_Os01g53880	1	30975765 - 30979337
OsCIPK12	Os01g0759400	LOC_Os01g55450	1	31943529 - 31948580
OsGH3-2|OsGH3.2	Os01g0764800	LOC_Os01g55940	1	32221378 - 32225121
OsWOX13	Os01g0818400	LOC_Os01g60270	1	34862487 - 34865889
OsOFP6	Os01g0823500	LOC_Os01g60810	1	35167601 - 35169129
OsChI1	Os01g0827300	LOC_Os01g61160	1	35402795 - 35405298
OsDSR2	Os01g0839200	LOC_Os01g62200	1	36002559 - 36005000
OsMYB3R-2	Os01g0841500	LOC_Os01g62410	1	36122786 - 36128441
OsPP2C09|OsPP15|OsPYL2	Os01g0846300	LOC_Os01g62760	1	36343948 - 36346009
OsCOI1|OsCOI1a	Os01g0853400	LOC_Os01g63420	1	36747521 - 36750925
ENAC1	Os01g0862800	LOC_Os01g64310	1	37334397 - 37336207
OsABF1|OsABI5|OREB1|OsbZIP10	Os01g0867300	LOC_Os01g64730	1	37556707 - 37560104
OsNAC6|SNAC2	Os01g0884300	LOC_Os01g66120	1	38398996 - 38401481
OsGLN1	Os01g0946700	LOC_Os01g71830	1	41603305 - 41604652
OsMSR2	Os01g0955100	LOC_Os01g72530	1	42074192 - 42074866
OsNADK1	Os01g0957000	LOC_Os01g72690	1	42177832 - 42183727
OsDREB1F|RCBF2	Os01g0968800	LOC_Os01g73770	1	42727426 - 42728261
OsMYB48-1	Os01g0975300	LOC_Os01g74410	1	43096401 - 43097949
LAX1; bhlh123	Os01g0831000	LOC_Os01g61480	1	35558148 - 35559225
NADP-ME2	Os01g0723400	LOC_Os01g52500	1	30166017 - 30171659
OsHsfC1b	Os01g0733200	LOC_Os01g53220	1	30582485 - 30583694
Asr2; ASR4	Os01g0959200	LOC_Os01g72910	1	42282832 - 42283619
OsGI	Os01g0182600	LOC_Os01g08700	1	4329362 - 4338486
OsNLP3	Os01g0236700	LOC_Os01g13540	1	7571236 - 7576792
OsRH58	Os01g0970600	LOC_Os01g73900	1	42821254 - 42825043
OsC3H10	Os01g0738400	LOC_Os01g53650	1	30824689 - 30825665
OsAKT1	Os01g0648000	LOC_Os01g45990	1	26119741 - 26126165
OsCUL1-1	Os01g0369000	LOC_Os01g27150	1	15130898 - 15139459
OsCUL1-3	Os01g0369200|	LOC_Os01g27160	1	15146089 - 15152275
OsERA1	Os01g0737800	LOC_Os01g53600	1	30775140 - 30779239
PSL1|OsPG1	Os01g0296200	LOC_Os01g19170	1	10830045 - 10831911
ZBED	Os01g0547200	LOC_Os01g36670	1	20351529 - 20364454
AP37|OsERF3	Os01g0797600	LOC_Os01g58420	1	33766984 - 33768044
OsEREBP2|ERF99	Os01g0868000	LOC_Os01g64790	1	37590034 - 37592446
OsCPK4	Os02g0126400	LOC_Os02g03410	2	1387873 - 1394276
OsSGL	Os02g0134200	LOC_Os02g04130	2	1799750 - 1800811
OsPP18|OsPP2C10	Os02g0149800	LOC_Os02g05630	2	2744296 - 2747428
LRK2	Os02g0154000	LOC_Os02g05970	2	2972242 - 297538
OsbZIP16	Os02g0191600	LOC_Os02g09830	2	5067166 - 5068036
OsWR1	Os02g0202000	LOC_Os02g10760	2	5688698 - 5689609
SRZ1	Os02g0203700	LOC_Os02g10920	2	5798921 - 5806347
OsVTE1	Os02g0276500	LOC_Os02g17650	2	10155843 - 10164739
OsCBL8	Os02g0291400	LOC_Os02g18930	2	11057896 - 11059975
OsDi19-4	Os02g0304900	LOC_Os02g20170	2	11882306 - 11885861
OsHSFA3	Os02g0527300	LOC_Os02g32590	2	19309756 - 19312859
Asr3|OsASR3	Os02g0543000	LOC_Os02g33820	2	20165664 - 20166649
SAPK6|OSRK1	Os02g0551100	LOC_Os02g34600	2	20746335 - 20751320
OsNAR2.1	Os02g0595900	LOC_Os02g38230	2	23121133 - 23123149
LP2	Os02g0615800	LOC_Os02g40240	2	24350730 - 24354486
AP59|OsBIERF3|OsAP59	Os02g0654700	LOC_Os02g43790	2	26422187 - 26423485
ARAG1	Os02g0657000	LOC_Os02g43970	2	26550965 - 26552002
OsTPP1	Os02g0661100	LOC_Os02g44230	2	26767607 - 26771623
OsDhn1|OsLip9	Os02g0669100	LOC_Os02g44870	2	27165514 - 27166898
OsDREB1G	Os02g0677300	LOC_Os02g45450	2	27652935 - 27654206
OsMIZ1	Os02g0709600	LOC_Os02g47980	2	29364087 - 29365508
OsGS|OsGS1|GS1|OsGS1;1|OsGLN1;1	Os02g0735200	LOC_Os02g50240	2	30674780 - 30678659
OsDHODH1	Os02g0736400	LOC_Os02g50350	2	30745770 - 30749371
OsBIRF1	Os02g0743100	LOC_Os02g50930	2	31141034 - 31142384
DSM1	Os02g0743500	LOC_Os02g50970	2	31171975 - 31180079
OsANN1	Os02g0753800	LOC_Os02g51750	2	31698204 - 31700438
OsRING-1	Os02g0759400	LOC_Os02g52210	2	31967805 - 31969537
OsSKIPa	Os02g0759800	LOC_Os02g52250	2	31995344 - 31997696
OsbZIP23	Os02g0766700	LOC_Os02g52780	2	32276662 - 32281580
OsEREBP1	Os02g0782700	LOC_Os02g54160	2	33199818 - 33202681
OsMGD|OsMGD2	Os02g0802700	LOC_Os02g55910	2	34223117 - 34227448
OsGR2|RGRC2	Os02g0813500	LOC_Os02g56850	2	34837853 - 34843851
OsGL1-6	Os02g0814200	LOC_Os02g56920	2	34889675 - 34893873
RWC3|OsPIP1;3	Os02g0823100	LOC_Os02g57720	2	35349673 - 35351221
OsDREB41; CR223	Os02g0656600	LOC_Os02g43940	2	26524619 - 26526019
OsGRX8; WG1	Os02g0512400	LOC_Os02g30850	2	18414297 - 18415320
OsGIRL1	Os02g0215900	LOC_Os02g12440	2	6488457 - 6490577
OsNAPL6	Os02g0576700	LOC_Os02g36710	2	22151598 - 22156041
OsCNX6	Os02g0140300	LOC_Os02g04740	2	2160093 - 2161047
OsDHSRP1	Os02g0150700	LOC_Os02g05692	2	2791281 - 2795406
HDA710	Os02g0215200	LOC_Os02g12380	2	6447078 - 6453167
OsPIP2;2	Os02g0629200	LOC_Os02g41860	2	25162876 - 25166544
OsSWEET15	Os02g0513100	LOC_Os02g30910	2	18454408 - 18457136
OsNMCP1	Os02g0709900	LOC_Os02g48010	2	29385880 - 29386574
DHS	Os02g0682300	LOC_Os02g45780	2	27887212 - 27888250
Ghd2|OsK	Os02g0731700	LOC_Os02g49880	2	30473739 - 30475800
ZFP185	Os02g0195600	LOC_Os02g10200	2	5345711 - 5347486
DSM2	Os03g0125100	LOC_Os03g03370	3	1436356 - 1439055
OsCDPK1|OsCDPK13|OsCDPK11| OsCDPK12	Os03g0128700	LOC_Os03g03660	3	1625098 - 1629527
ONAC022	Os03g0133000	LOC_Os03g04070	3	1862381 - 1864245
GUDK	Os03g0179400	LOC_Os03g08170	3	4173178 - 4179068
OsEBP-89|OsEBP89	Os03g0182800	LOC_Os03g08460	3	4343807 - 4345689
OsRAF|OsLG3	Os03g0183000	LOC_Os03g08470	3	4348736 - 4350531
OsBIERF4	Os03g0183300	LOC_Os03g08500	3	4372266 - 4373460
OsAP25	Os03g0186900	LOC_Os03g08790	3	4541351 - 4543092
Os3BGlu6	Os03g0212800	LOC_Os03g11420	3	5876410 - 5883222
OsCSD3	Os03g0219200	LOC_Os03g11960	3	6271959 - 6275334
OsSRO1c|BOC1	Os03g0230300	LOC_Os03g12820	3	6895178 - 6898355
DSM3|OsITPK2	Os03g0230500	LOC_Os03g12840	3	6902118 - 6907409
OsSDIR1	Os03g0272300	LOC_Os03g16570	3	9132796 - 9136698
Rcn1|OsABCG5	Os03g0281900	LOC_Os03g17350	3	9654333 - 9657024
OsMPK5|OsMAPK2|OsMAPK5|OsMPK3	Os03g0285800	LOC_Os03g17700	3	9847723 - 9850384
OsRCI2-5	Os03g0286900	LOC_Os03g17790	3	9899776 - 9900385
OsETOL1	Os03g0294700	LOC_Os03g18360	3	10287901 - 10291530
JIOsPR10|OsPR10	Os03g0300400	LOC_Os03g18850	3	10562231 - 10563277
OsHIRP1	Os03g0302200	LOC_Os03g19020	3	10651199 - 10655589
OsCP12	Os03g0306800	LOC_Os03g19380	3	10910568 - 10911189
PHYB|OsphyB	Os03g0309200	LOC_Os03g19590	3	11020131 - 11028178
OsCK1|OsCIPK31|CIPK03	Os03g0319400	LOC_Os03g20380	3	11526273 - 11531969
OsLEA3-2	Os03g0322900	LOC_Os03g20680	3	11699307 - 11700672
OsNAP	Os03g0327800	LOC_Os03g21060	3	11973989 - 11976381
OsDRZ1	Os03g0437100	LOC_Os03g32220	3	18430425 - 18431229
OsMSR15	Os03g0610400	LOC_Os03g41390	3	23036335 - 23037381
OSHB4|OsHox32	Os03g0640800	LOC_Os03g43930	3	24651848 - 24657650
OsOAT	Os03g0643300	LOC_Os03g44150	3	24810090 - 24818037
OsProT|ProT	Os03g0644400	LOC_Os03g44230	3	24850181 - 24854377
OsNCED3	Os03g0645900	LOC_Os03g44380	3	24959201 - 24961260
RGB1|OsRGB1	Os03g0669200	LOC_Os03g46650	3	26398641 - 26406492
OsCPK9	Os03g0688300	LOC_Os03g48270	3	27467413 - 27472746
OsNF-YA4	Os03g0696300	LOC_Os03g48970	3	27890692 - 27894467
OsbHLH148	Os03g0741100	LOC_Os03g53020	3	30406830 - 30409342
OsBIERF1|OsPP2C34	Os03g0761100	LOC_Os03g55320	3	31472117 - 31474811
OsSAPK8|SAPK8	Os03g0764800	LOC_Os03g55600	3	31652794 - 31658094
OsADF2	Os03g0780400	LOC_Os03g56790	3	32360719 - 32363837
OsPIL13|OsPIL1	Os03g0782500	LOC_Os03g56950	3	32432551 - 32435839
DST	Os03g0786400	LOC_Os03g57240	3	32645695 - 32646908
OsCPK10	Os03g0788500	LOC_Os03g57450	3	32751815 - 32755644
SQS	Os03g0805100	LOC_Os03g59040	3	33605547 - 33612423
OsNAC19|SNAC1|OsNAC9	Os03g0815100	LOC_Os03g60080	3	34166100 - 34167521
ZFP182|ZOS3-21	Os03g0820300	LOC_Os03g60560	3	34424180 - 34425030
OsADF3	Os03g0820500	LOC_Os03g60580	3	34430457 - 34431364
OsLOGL5	Os03g0857900	LOC_Os03g64070	3	36203964 - 36205153
OsTOP6A3	Os03g0284800	LOC_Os03g17610	3	9797238 - 9799120
OsLOX3; r9-LOX1	Os03g0699700	LOC_Os03g49260	3	28049600 - 28053580
OsMYB2	Os03g0315400	LOC_Os03g20090	3	11326096 - 11328222
HYR	Os03g0117900	LOC_Os03g02650	3	978816 - 979770
OsCYP96B4; OsDSS1	Os03g0140400	LOC_Os03g04680	3	2223309 - 2225202
OsSIRP2	Os03g0798200	LOC_Os03g58390	3	33267192 - 33272140
GSA1; UGT83A1	Os03g0757500	LOC_Os03g55040	3	31299182 - 31301001
OsDSS1	Os03g0140300	None	3	2223105 - 2225039
OsERF83	Os03g0860100	LOC_Os03g64260	3	36301491-36302407
OsPYL6	Os03g0297600	LOC_Os03g18600	3	10418661 - 10419833
OsEULD1b	Os03g0327600	LOC_Os03g21040	3	11957336 - 11959565
OsWRKY55|WRKY55a|WRKY55b	Os03g0321700	LOC_Os03g20550	3	11650891 - 11652144
MODD	Os03g0214200	LOC_Os03g11550	3	5983462 - 5988740
OsDIS1	Os03g0356414	LOC_Os03g24040	3	13633732 - 13637491
OsCTR1	Os04g0243700	LOC_Os04g16970	4	9291339 - 9291856
RERJ1|OsOsbHLH006|OsbHLH6	Os04g0301500	LOC_Os04g23550	4	13466455 - 13468869
OsRap2.6|OsERF101	Os04g0398000	LOC_Os04g32620	4	19651665 - 19656024
OsHAK1	Os04g0401700	LOC_Os04g32920	4	19886674 - 19892355
OsCNX	Os04g0402100	LOC_Os04g32950	4	19913312 - 19916747
OsOTLD1	Os04g0414100	LOC_Os04g33780	4	20457962 - 20462940
OsABA1|OSZEP1	Os04g0448900	LOC_Os04g37619	4	22369763 - 22376615
ZEP1	Os04g0452500	LOC_Os04g37960	4	22582841 - 22592982
OsNAC2|OsTIL1|OMTN2|OsORE1	Os04g0460600	LOC_Os04g38720	4	22994561 - 22996624
GF14b|OsGF14b	Os04g0462500	LOC_Os04g38870	4	23104041 - 23107581
BAD1|OsBADH1	Os04g0464200	LOC_Os04g39020	4	23171516 - 23176332
DWA1	Os04g0473850	LOC_Os04g39780	4	23707348 - 23698662
OsGapC2	Os04g0486600	LOC_Os04g40950	4	24305454 - 24309058
Osmyb4	Os04g0517100	LOC_Os04g43680	4	25843038 - 25844912
OsPIP2;3	Os04g0521100	LOC_Os04g44060	4	26099273 - 26101764
OsABAR1	Os04g0526800	LOC_Os04g44500	4	26342449 - 26343778
OsRDCP1	Os04g0530500	LOC_Os04g44820	4	26532649 - 26535961
Oshox22	Os04g0541700	LOC_Os04g45810	4	27124166 - 27125512
OsSCE3	Os04g0580400	LOC_Os04g49130	4	29289244 - 29291788
OsCDPK7	Os04g0584600	LOC_Os04g49510	4	29531283 - 29535738
OsGRAS23	Os04g0590400	LOC_Os04g50060	4	29857572 - 29860316
OsGS2|lambdaGS31	Os04g0659100	LOC_Os04g56400	4	33624428 - 33631025
OsCP1	Os04g0670500	LOC_Os04g57490	4	34205994 - 34207906
AM1	Os04g0682800	LOC_Os04g58620	4	34860402 - 34869589
OsSUS5	Os04g0309600	LOC_Os04g24430	4	14008245 - 14013443
OsSUS7	Os04g0249500	LOC_Os04g17650	4	9662138 - 9667057
OsDREB1E	Os04g0572400	LOC_Os04g48350	4	28820861 - 28821520
WSL3	Os04g0483500	LOC_Os04g40730	4	24175649 - 24178952
OsABCG9	Os04g0528300	LOC_Os04g44610	4	26395912 - 26401438
Os4BGlu10	Os04g0474500	LOC_Os04g39840	4	23727976 - 23733621
OsHMGB707	Os04g0564600	LOC_Os04g47690	4	28293203 - 28296131
OsMYB511|OsMYBR1	Os04g0583900	LOC_Os04g49450	4	29500955 - 29503774
OsMYB6	Os04g0676700	LOC_Os04g58020	4	34555255 - 34559555
OsAFB2	Os04g0395600	LOC_Os04g32460	4	19453774 - 19458208
OsAP2-39	Os04g0610400	LOC_Os04g52090	4	30939170 - 30940160
OsJAZ1|OsTIFY3|EG2	Os04g0653000	LOC_Os04g55920	4	33306468 - 33310169
OsSIZ1	Os05g0125000	LOC_Os05g03430	5	1426941 - 1438465
OsTZF5	Os05g0128200	LOC_Os05g03760	5	1662022 - 1664213
OsMPK14	Os05g0143500	LOC_Os05g05160	5	2511547 - 2518008
OsTIR1	Os05g0150500	LOC_Os05g05800	5	2892746 - 2898971
OsTZF1	Os05g0195101	LOC_Os05g10670	5	5846045 - 5846623
JMJ703|OsJMJ703	Os05g0196500	LOC_Os05g10770	5	5940163 - 5946854
OsPYL|RCAR5	Os05g0213500	LOC_Os05g12260	5	7034322 - 7036548
OsWRKY45|WRKY45	Os05g0322900	LOC_Os05g25770	5	14991579 - 14993673
D1|RGA1	Os05g0333200	LOC_Os05g26890	5	15609569 - 15613588
OsDREB2B	Os05g0346200	LOC_Os05g27930	5	16297074 - 16300385
OsEm|EMP1|OsEm1	Os05g0349800	LOC_Os05g28210	5	16518577 - 16519493
OsPM19L1|OsPM1	Os05g0381400	LOC_Os05g31670	5	18429433 - 18430290
GID1|OsGID1	Os05g0407500	LOC_Os05g33730	5	19868485 - 19871283
OsNAC52	Os05g0421600	LOC_Os05g34830	5	20678578 - 20680160
MID1|OsARM1	Os05g0442400	LOC_Os05g37060	5	21654183 - 21655380
OsP5CS|OsP5CS1	Os05g0455500	LOC_Os05g38150	5	22374029 - 22380820
OsbZIP42	Os05g0489700	LOC_Os05g41070	5	24062649 - 24065939
OsRab7|OsRab7B3	Os05g0516600	LOC_Os05g44050	5	25620555 - 25623280
OsFTL10	Os05g0518000	LOC_Os05g44180	5	25667364 - 25669371
OsLEA3|OsLEA3-1	Os05g0542500	LOC_Os05g46480	5	26927607 - 26928882
OsRAN2	Os05g0574500	LOC_Os05g49890	5	28622492 - 28624739
OsLEA5	Os05g0584200	LOC_Os05g50710	5	29069323 - 29070559
OsABIL2	Os05g0592800	LOC_Os05g51510	5	29538446 - 29542019
OsCYP20-2	Os05g0103200	LOC_Os05g01270	5	185654 - 188484
OsPUP7	Os05g0556800	LOC_Os05g48300	5	27690004 - 27691439
OsTPS1	Os05g0518600	LOC_Os05g44210	5	25713833 - 25722087
OsAMTR1	Os05g0475400	LOC_Os05g39770	5	23356169 - 23360022
OsPP2C49	Os05g0457200	LOC_Os05g38290	5	22450771 - 22452631
OsCV	Os05g0575000	LOC_Os05g49940	5	28647699 - 28648244
OsPLC4	Os05g0127200	LOC_Os05g03610	5	1535764 - 1541563
bip130	Os05g0113500	LOC_Os05g02260	5	719134 - 721868
OsPYL10	None	LOC_Os05g15640	5	8851356 - 8852068
OsPLC4	Os05g0127200	LOC_Os05g03610	5	1535764 - 1541563
OsCUL1-2	Os05g0149600	LOC_Os05g05700	5	2834206 - 2840848
OsZFP350	Os05g0286100	LOC_Os05g20930	5	12308251 - 12309287
OsSIK1|OsERL	Os06g0130100	LOC_Os06g03970	6	1605742 - 1612409
OsMPK1|OsMAPK6|OsSIPK	Os06g0154500	LOC_Os06g06090	6	2806668 - 2812929
OsDREB1D	Os06g0165600	LOC_Os06g06970	6	3310919 - 3311822
OsERF71	Os06g0194000	LOC_Os06g09390	6	4731330 - 4733911
OsAREB8|OsAREB1|OsbZIP46|OsABF2|ABL1	Os06g0211200	LOC_Os06g10880	6	5677157 - 5682033
OsIBR5	Os06g0308100	LOC_Os06g20340	6	11684230 - 11687910
Os2H16	Os06g0316000	LOC_Os06g21110	6	12194751 - 12195839
OsOTS1	Os06g0487900	LOC_Os06g29310	6	16732927 - 16745662
OsMIOX	Os06g0561000	LOC_Os06g36560	6	21478477 - 21482381
OsiSAP8	Os06g0612800	LOC_Os06g41010	6	24491993 - 24493907
OsCLR1	Os06g0633500	LOC_Os06g42700	6	25680953 - 25682275
OsGL1-3	Os06g0653000	LOC_Os06g44300	6	26736608 - 26744116
OsbZIP52|RISBZ5	Os06g0662200	LOC_Os06g45140	6	27299932 - 27302104
OMTN4|ONAC011|OsY37	Os06g0675600	LOC_Os06g46270	6	28037569 - 28041881
OsDIRP1	Os06g0687200	LOC_Os06g47270	6	28652793 - 28654123
OsSIDP366	Os06g0693700	LOC_Os06g47860	6	28962588 - 28965940
ONAC095	Os06g0726300	LOC_Os06g51070	6	30893359 - 30894592
FON1	Os06g0717200	LOC_Os06g50340	6	30470105 - 30474472
WSL1	Os06g0598800	LOC_Os06g39750	6	23608738 - 23611096
OVP1; OsVP1	Os06g0644200	LOC_Os06g43660	6	26272898 - 26278664
OsTCP19	Os06g0226700	LOC_Os06g12230	6	6571018 - 6572598
OsFTIP1	Os06g0614000	LOC_Os06g41090	6	24555313 - 24557973
OsMFT1	Os06g0498800	LOC_Os06g30370	6	17539962 - 17542480
OsPYL9	Os06g0562200	LOC_Os06g36670	6	21556404 - 21557283
SRL1|CLD1	Os07g0102300	LOC_Os07g01240	7	134173 - 143578
OsTPKb	Os07g0108800	LOC_Os07g01810	7	467286 - 468753
OsC3H47	Os07g0138400	LOC_Os07g04580	7	2035172 - 2036742
OsCIPK23	Os07g0150700	LOC_Os07g05620	7	2643540 - 2647773
OsNCED4	Os07g0154100	LOC_Os07g05940	7	2870686 - 2872829
ZFP177	Os07g0168800	LOC_Os07g07350	7	3675982 - 3678406
OsSIK2	Os07g0186200	LOC_Os07g08860	7	4593094 - 4595607
OSRIP18	Os07g0556800	LOC_Os07g37090	7	22222300 - 22223336
OsMsr9	Os07g0561300	LOC_Os07g37400	7	22411227 - 22413069
ZFP245	Os07g0588700	LOC_Os07g39970	7	23980540 - 23981251
OsRPK1	Os07g0602700	LOC_Os07g41140	7	24621064 - 24624727
SAPK2|OsSAPK2	Os07g0622000	LOC_Os07g42940	7	25717837 - 25722009
OsANN3	Os07g0659600	LOC_Os07g46550	7	27800556 - 27802446
OsWRKY47	Os07g0680400	LOC_Os07g48260	7	28828798 - 28831910
WOX11	Os07g0684900	LOC_Os07g48560	7	29073043 - 29075550
OsEIL2	Os07g0685700	LOC_Os07g48630	7	29116058 - 29118472
OsbZIP62	Os07g0686100	LOC_Os07g48660	7	29144895 - 29147037
OsAPX2|APXb	Os07g0694700	LOC_Os07g49400	7	29584033 - 29586303
OsNHX1	Os07g0666900	LOC_Os07g47100	7	28164424 - 28169307
OsMADS15; DEP	Os07g0108900	LOC_Os07g01820	7	471234 - 477655
OsALDH22A1	Os07g0688800	LOC_Os07g48920	7	29271588 - 29277743
OsbZIP60	Os07g0644100	LOC_Os07g44950	7	26809800 - 26813252
SQD2.1	Os07g0100300	LOC_Os07g01030	7	17519 - 21402
HDA704	Os07g0164100	LOC_Os07g06980	7	3436026 - 3444708
OsAO3	Os07g0281700	LOC_Os07g18120	7	10724596 - 10738019
OsPSKR15	Os07g0107800	LOC_Os07g01710	7	424972 - 428523
OsRLCK241	Os07g0686800	LOC_Os07g48730	7	29179661 - 29181491
qCdT7|OsHMA3	Os07g0232900	LOC_Os07g12900	7	7405745 - 7409553
OsPUB15	Os08g0110500	LOC_Os08g01900	8	551574 - 556921
OsMADS26	Os08g0112700	LOC_Os08g02070	8	679358 - 681703
OsAHL1|AHL1	Os08g0118000	LOC_Os08g02490	8	1007427 - 1011017
OsNF-YA7	Os08g0196700	LOC_Os08g09690	8	5597606 - 5601049
OMTN6	Os08g0200600	LOC_Os08g10080	8	5846866 - 5850647
OsTF1L	Os08g0292000	LOC_Os08g19590	8	11702643 - 11711035
OsERF48|OsDRAP1	Os08g0408500	LOC_Os08g31580	8	19547328 - 19548978
GF14c	Os08g0430500	LOC_Os08g33370	8	20812503 - 20815627
OsGAPDH	Os08g0440800	LOC_Os08g34210	8	21445787 - 21450773
OsDERF1	Os08g0454000	LOC_Os08g35240	8	22236504 - 22237250
OsOPR7|OG1	Os08g0459600	LOC_Os08g35740	8	22547184 - 22550675
OsRBGD3	Os08g0492100	LOC_Os08g38410	8	24313345 - 24318746
OsRHP1	Os08g0492500	LOC_Os08g38460	8	24336038 - 24337028
OsWRKY30	Os08g0499300	LOC_Os08g38990	8	24645932 - 24649832
OsXylT|RCN11	Os08g0503800	LOC_Os08g39380	8	24887773 - 24891876
OsFKBP16-3	Os08g0541400	LOC_Os08g42850	8	27090851 - 27093340
OsHsfB2b	Os08g0546800	LOC_Os08g43334	8	27382872 - 27384470
OsDOG; OsSAP11	Os08g0504700	LOC_Os08g39450	8	24953937 - 24954919
HDA705	Os08g0344100	LOC_Os08g25570	8	15554139 - 15559145
OsDSSR1	Os09g0109600	LOC_Os09g02180	9	862654 - 863340
OsPFA-DSP1	Os09g0135700	LOC_Os09g05020	9	2697319 - 2702656
OsbZIP71	Os09g0306400	LOC_Os09g13570	9	7871589 - 7873655
OsERF109	Os09g0309700	LOC_Os09g13940	9	8200014 - 8203350
OsSIPP2C1|OsPP2C68|OsPP108	Os09g0325700	LOC_Os09g15670	9	9567471 - 9568877
OsGL1-1|WSL2	Os09g0426800	LOC_Os09g25850	9	15493031 - 15497466
DRO1	Os09g0439800	LOC_Os09g26840	9	16307780 - 16310837
OsbZIP72|OsABF4	Os09g0456200	LOC_Os09g28310	9	17190097 - 17194010
OsABA8ox3	Os09g0457100	LOC_Os09g28390	9	17252034 - 17255420
OsWRKY80	Os09g0481700	LOC_Os09g30400	9	18496976 - 18501218
Os9BGlu31	Os09g0511600	LOC_Os09g33680	9	19882650 - 19888124
Os9BGlu33	Os09g0511900	LOC_Os09g33710	9	19908731 - 19914481
OsDREB1B	Os09g0522000	LOC_Os09g35010	9	20395279 - 20396175
OsDREB1A|OsDREBL|OsCBF3	Os09g0522200	LOC_Os09g35030	9	20403413 - 20404332
OsPSY|OsPSY3	Os09g0555500	LOC_Os09g38320	9	22042098 - 22045196
OsTOP6B	Os09g0279600	LOC_Os09g10770	9	5874972 - 5883020
OsDSG1	Os09g0434200	LOC_Os09g26400	9	15944563 - 15947917
OsITPK6	Os09g0518700	LOC_Os09g34300	9	20243654 - 20248528
OsCRP1	Os09g0565200	LOC_Os09g39180	9	22505067 - 22507526
OsrbohB|Osrboh7	Os09g0438000	LOC_Os09g26660	9	16186282 - 16197135
OsSAP	Os09g0425900	LOC_Os09g25760	9	15444237 - 15446516
OsDIL|OsLTP6	Os10g0148000	LOC_Os10g05720	10	2885469 - 2886579
OsDSR-1	Os10g0177200	LOC_Os10g09850	10	5325563 - 5329971
OsTBP2.2	Os10g0432300	LOC_Os10g29660	10	15424832 - 15427433
DCA1	Os10g0456800	LOC_Os10g31850	10	16704970 - 16708495
OsGRXS17	Os10g0500700	LOC_Os10g35720	10	19096820 - 19100471
OsTRE1	Os10g0521000	LOC_Os10g37660	10	20154610 - 20159181
OsSCE1	Os10g0536000	LOC_Os10g39120	10	20848042 - 20851319
OsPUB67	Os10g0552400	LOC_Os10g40490	10	21679094 - 21681430
OsGGT	Os10g0555100	LOC_Os10g40640	10	21798929 - 21802616
Rf1a; Rf-1	Os10g0497300	LOC_Os10g35436	10	18935690 - 18942571
OsJAZ13; OsTIFY11e	Os10g0391400	LOC_Os10g25230	10	13031180 - 13032006
OsBURP16	Os10g0409400	LOC_Os10g26940	10	14171332 - 14172873
OsSFR6	Os10g0498700	LOC_Os10g35560	10	19015819 - 19025378
OsCIPK15	Os11g0113700	LOC_Os11g02240	11	630585 - 633622
ONAC122|OsNAC10	Os11g0126900	LOC_Os11g03300	11	1233932 - 1235977
ONAC045	Os11g0127600	LOC_Os11g03370	11	1269314 - 1271179
OsRP1	Os11g0127900	LOC_Os11g03400	11	1285452 - 1286251
ASR5|OsAsr1|OsASR2	Os11g0167800	LOC_Os11g06720	11	3278451 - 3279419
OsSWI3C|OsCHB705|CHB705	Os11g0183700	LOC_Os11g08080	11	4220839 - 4229441
OsNAC5	Os11g0184900	LOC_Os11g08210	11	4299277 - 4301784
OsDT11	Os11g0211800	LOC_Os11g10590	11	5808714 - 5809427
OsNIN-like4	Os11g0264300	LOC_Os11g16290	11	8970147 - 8977440
RAB21|Rab16A|OsRab16A	Os11g0454300	LOC_Os11g26790	11	15342877 - 15343671
Os6PGDH2	Os11g0484500	LOC_Os11g29400	11	17064395 - 17066284
OsGH3.13|TLD1	Os11g0528700	LOC_Os11g32520	11	19184337 - 19190125
OsMT1a|rgMT	Os11g0704500	LOC_Os11g47809	11	28827746 - 28828439
OsJAMyb	Os11g0684000	LOC_Os11g45740	11	27670321 - 27673334
nuRIP|OsjRIP11.2	Os11g0164000	LOC_Os11g06460	11	3116299 - 3118579
xa21	Os11g0559200	LOC_Os11g35500	11	20802978 - 20806262
OsWNK9	Os12g0162100	LOC_Os12g06490	12	3128685 - 3131709
OsBRXL6	Os12g0193000	LOC_Os12g09080	12	4746627 - 4747579
RSOsPR10|OsPBZ14	Os12g0555000	LOC_Os12g36830	12	22580880 - 22581936
OsHSP23.7	Os12g0569700	LOC_Os12g38180	12	23442171 - 23447194
ZFP252|RZF71	Os12g0583700	LOC_Os12g39400	12	24237377 - 24238380
OMTN3|OsNAC60	Os12g0610600	LOC_Os12g41680	12	25800944 - 25806504
OsNCED5	Os12g0617400	LOC_Os12g42280	12	26268230 - 26270792
OsNHA1|OsSOS1	Os12g0641100	LOC_Os12g44360	12	27495775 - 27508468
T20; MIT1	Os12g0405200	LOC_Os12g21710	12	12204465 - 12207672
Xa25|OsSWEET13	Os12g0476200	LOC_Os12g29220	12	17302127 - 17305326

## Sheet: Supplementary Table S5
Supplementary Table S5. The summary of the genes related to salt tolerance traits
Symbol	RAPdb	MSU	Chr	Physical location（bp）
OsSPL1	Os01g0100900	LOC_Os01g01080	1	35581 - 41180
OsCOIN	Os01g0104100	LOC_Os01g01420	1	209903 - 214229
OsCML16	Os01g0135700	LOC_Os01g04330	1	1931904 - 1930994
OsHSP17.0	Os01g0136200	LOC_Os01g04380	1	1951928 - 1952771
OsRAV2	Os01g0141000	LOC_Os01g04800	1	2202264 - 2203860
OsbHLH035	Os01g0159800	LOC_Os01g06640	1	3128992 - 3130722
OsDREB2A	Os01g0165000	LOC_Os01g07120	1	3357287 - 3358443
OsNF-YC13	Os01g0183400	LOC_Os01g08790	1	4415416 - 4416132
GW5L	Os01g0190500	LOC_Os01g09470	1	4826590 - 4828735
SNAC3|ONAC066|OsNAC006	Os01g0191300	LOC_Os01g09550	1	4885949 - 4879207
Gn1a|OsCKX2	Os01g0197700	LOC_Os01g10110	1	5275678 - 5270103
OsGSK1	Os01g0205700	LOC_Os01g10840	1	5778466 - 5774281
OsHBP1b	Os01g0279900	LOC_Os01g17260	1	9928866 - 9935981
OsIFL|OsIF	Os01g0292700	LOC_Os01g18840	1	10643287 - 10644848
OsHKT1;5|SKC1|OsHKT8	Os01g0307500	LOC_Os01g20160	1	11463442 - 11458955
OsSalT|OsMBL1	Os01g0348900	LOC_Os01g24710	1	13904490 - 13903153
OsGST4	Os01g0353400	LOC_Os01g25100	1	14167249 - 14168537
OsAns	Os01g0372500	LOC_Os01g27490	1	15347941 - 15346349
OsMEK1|OsMKK6	Os01g0510100	LOC_Os01g32660	1	17904775 - 17910159
OsAIP1|OsBAT1	Os01g0549700	LOC_Os01g36890	1	20540829 - 20547112
WSL	Os01g0559500	LOC_Os01g37870	1	21195398 - 21202961
OsHsfA7	Os01g0571300	LOC_Os01g39020	1	21938865 - 21941839
Ospdr9|OsABCG36	Os01g0609300	LOC_Os01g42380	1	24082181 - 24075065
SIDP361	Os01g0612600	LOC_Os01g42700	1	24285306 - 24282735
OCPI1	Os01g0615100	LOC_Os01g42860	1	24392841 - 24393423
OsDfr|OsA1	Os01g0633500	LOC_Os01g44260	1	25382698 - 25384678
OsCA1|OsbetaCA1	Os01g0639900	LOC_Os01g45274	1	25696613 - 25705090
OsAKT1	Os01g0648000	LOC_Os01g45990	1	26126165 - 26119708
OSBZ8|OsbZIP05	Os01g0658900	LOC_Os01g46970	1	26805508 - 26800060
OsRACK1A	Os01g0686800	LOC_Os01g49290	1	28330800 - 28333392
OsMAPKKK63	Os01g0699100	LOC_Os01g50370	1	28921498 - 28923085
NADP-ME2|OsNADP-ME2	Os01g0723400	LOC_Os01g52500	1	30166024 - 30171659
OsHsfC1b	Os01g0733200	LOC_Os01g53220	1	30582485 - 30583743
OsWRKY13|WRKY13	Os01g0750100	LOC_Os01g54600	1	31410978 - 31409004
OsERF922	Os01g0752500	LOC_Os01g54890	1	31567891 - 31568741
OsKAT1	Os01g0756700	LOC_Os01g55200	1	31761223 - 31763887
OsCIPK12	Os01g0759400	LOC_Os01g55450	1	31948580 - 31943528
AP37|OsERF3	Os01g0797600	LOC_Os01g58420	1	33766979 - 33768085
OsChI1	Os01g0827300	LOC_Os01g61160	1	35402795 - 35405309
OsMDH1	Os01g0829800	LOC_Os01g61380	1	35499017 - 35501765
ZFP179	Os01g0839100	LOC_Os01g62190	1	36001241 - 36002103
OsDSR2	Os01g0839200	LOC_Os01g62200	1	36005101 - 36002256
OsMYB3R-2	Os01g0841500	LOC_Os01g62410	1	36122778 - 36128487
OsMPG1|OsVTC1-1	Os01g0847200	LOC_Os01g62840	1	36395486 - 36398185
ENAC1	Os01g0862800	LOC_Os01g64310	1	37334220 - 37336229
OsABF1|OsABI5|OREB1|OsbZIP10	Os01g0867300	LOC_Os01g64730	1	37560104 - 37556674
OsEREBP2|ERF99	Os01g0868000	LOC_Os01g64790	1	37592446 - 37589452
OsMGT1	Os01g0869200	LOC_Os01g64890	1	37664117 - 37667349
SAPK4|OSPDK	Os01g0869900	LOC_Os01g64970	1	37710241 - 37715296
OsNAC6|SNAC2	Os01g0884300	LOC_Os01g66120	1	38401533 - 38398517
OsHAK5	Os01g0930400	LOC_Os01g70490	1	40825681 - 40830301
OsP5CR	Os01g0948400	LOC_Os01g71990	1	41721574 - 41718016
OsMSR2	Os01g0955100	LOC_Os01g72530	1	42074982 - 42073984
OsDREB1F|RCBF2	Os01g0968800	LOC_Os01g73770	1	42727426 - 42728363
OsMYB48-1	Os01g0975300	LOC_Os01g74410	1	43096401 - 43097974
Asr1	Os01g0959100	LOC_Os01g72900	1	42281274 - 42281973
OsSDG721|SDG721	Os01g0218800	LOC_Os01g11952	1	6507356 - 6514640
OsSUVH7	Os01g0811300	LOC_Os01g59620	1	34480570 - 34484981
OsCUL1-3	Os01g0369200	LOC_Os01g27160	1	15146089 - 15152275
OsKAT2	Os01g0210700	LOC_Os01g11250	1	6017742 - 6022156
OsLOL5	Os01g0612700	LOC_Os01g42710	1	24294290 - 24299500
OsMADS2	Os01g0883100	LOC_Os01g66030	1	38321342 - 38323892
OsMADS21	Os01g0886200	LOC_Os01g66290	1	38500880 - 38505086
OsWRKY10	Os01g0186000	LOC_Os01g09100	1	4572565 - 4573271
OsWRKY23	Os01g0734000	LOC_Os01g53260	1	30604326 - 30608077
OsPOX1	Os01g0263300	LOC_Os01g15830	1	8917756 - 8919968
OsRbohA	Os01g0734200	LOC_Os01g53294	1	30621870 - 30634405
OsICE2	Os01g0928000	LOC_Os01g70310	1	40714216 - 40717112
OsCIPK08	Os01g0536000	LOC_Os01g35184	1	19469262 - 19477590
Osmyb4	Os01g0695900	LOC_Os01g50110	1	28796526 - 28797649
OsDi19-5	Os01g0971100	LOC_Os01g73960	1	42845781 - 42848071
OsNOA1	Os02g0104700	LOC_Os02g01440	2	261348 - 265491
OsRacB	Os02g0120800	LOC_Os02g02840	2	1084283 - 1080513
OsCYP2|OsCyp2-P|LRT2	Os02g0121300	LOC_Os02g02890	2	1116059 - 1117136
OsCPK4	Os02g0126400	LOC_Os02g03410	2	1387873 - 1394417
OsTEF1	Os02g0134300	LOC_Os02g04160	2	1819094 - 1816290
OsCNX6	Os02g0140300	LOC_Os02g04740	2	2160020 - 2161123
OsPgk2	Os02g0169300	LOC_Os02g07260	2	3727494 - 3731349
ZFP185	Os02g0195600	LOC_Os02g10200	2	5347486 - 5345590
OsWR1	Os02g0202000	LOC_Os02g10760	2	5688698 - 5689806
SRZ1	Os02g0203700	LOC_Os02g10920	2	5800880 - 5798886
OsGIRL1	Os02g0215900	LOC_Os02g12440	2	6487390 - 6490577
OsGMST1	Os02g0274900	LOC_Os02g17500	2	10074581 - 10081512
OsVTE1	Os02g0276500	LOC_Os02g17650	2	10164747 - 10155843
OsCBL8	Os02g0291400	LOC_Os02g18930	2	11059975 - 11057896
OsGAP1	Os02g0327000	LOC_Os02g22130	2	13173639 - 13176606
OsWRKY42|WRKY42	Os02g0462800	LOC_Os02g26430	2	15521497 - 15522724
OsARP|OsCTP	Os02g0465900	LOC_Os02g26700	2	15679689 - 15676223
ODCb	Os02g0482400	LOC_Os02g28110	2	16641280 - 16639666
OsNAPL6	Os02g0576700	LOC_Os02g36710	2	22156042 - 22151432
OsMADS27	Os02g0579600	LOC_Os02g36924	2	22294657 - 22301808
RSS1	Os02g0606700	LOC_Os02g39390	2	23769390 - 23772842
OsMPS	Os02g0618400	LOC_Os02g40530	2	24582527 - 24580382
SIT1	Os02g0640500	LOC_Os02g42780	2	25726082 - 25723955
OsVPE3|REP-2	Os02g0644000	LOC_Os02g43010	2	25895244 - 25890441
OsHOX24	Os02g0649300	LOC_Os02g43330	2	26143309 - 26144731
AP59|OsBIERF3|OsAP59	Os02g0654700	LOC_Os02g43790	2	26423485 - 26422182
OsSta2	Os02g0655200	LOC_Os02g43820	2	26456450 - 26457994
OsDREB4-1|CR223	Os02g0656600	LOC_Os02g43940	2	26524573 - 26526019
OsTPP1	Os02g0661100	LOC_Os02g44230	2	26771633 - 26767603
RCc3	Os02g0662000	LOC_Os02g44310	2	26804988 - 26805825
OsPIP1;1|RWC1	Os02g0666200	LOC_Os02g44630	2	27044319 - 27047453
OsDhn1|OsLip9	Os02g0669100	LOC_Os02g44870	2	27166898 - 27165434
OsDREB1G	Os02g0677300	LOC_Os02g45450	2	27652935 - 27654206
OsMIZ1	Os02g0709600	LOC_Os02g47980	2	29364087 - 29365510
OsGS|OsGS1|GS1|OsGS1;1|OsGLN1;1	Os02g0735200	LOC_Os02g50240	2	30678659 - 30674776
OsDHODH1	Os02g0736400	LOC_Os02g50350	2	30749371 - 30745336
DSM1	Os02g0743500	LOC_Os02g50970	2	31171936 - 31180182
OsSKIPa	Os02g0759800	LOC_Os02g52250	2	31997697 - 31995218
OsbZIP23	Os02g0766700	LOC_Os02g52780	2	32281653 - 32276591
OsEREBP1	Os02g0782700	LOC_Os02g54160	2	33202684 - 33199809
OVP3	Os02g0802500	LOC_Os02g55890	2	34215008 - 34210400
OsMGD|OsMGD2	Os02g0802700	LOC_Os02g55910	2	34223117 - 34227448
OsGR2|RGRC2	Os02g0813500	LOC_Os02g56850	2	34837739 - 34843944
GnT1	Os02g0832800	LOC_Os02g58590	2	35817776 - 35812497
OsKAT3	Os02g0245800	LOC_Os02g14840	2	8244347 - 8248444
OsCat-A	Os02g0115700	LOC_Os02g02400	2	825041 - 827640
OsAPX8	Os02g0553200	LOC_Os02g34810	2	20868385 - 20872077
LP2	Os02g0615800	LOC_Os02g40240	2	24350730 - 24354486
OsGRX8	Os02g0512400	LOC_Os02g30850	2	18414297 - 18415320
OsMAPK33; OsMPK14	Os02g0148100	LOC_Os02g05480	2	2643056 - 2646360
GPX3	Os02g0664000	LOC_Os02g44500	2	26929770 - 26932403
OsPIP2;2	Os02g0629200	LOC_Os02g41860	2	25162876 - 25166544
HDA710	Os02g0215200	LOC_Os02g12380	2	6447078 - 6453167
Lsi1|OsNIP2;1|OsLsi1	Os02g0745100	LOC_Os02g51110	2	31266328 - 31269935
NBS-Str1	Os02g0191000	LOC_Os02g09790	2	5048656 - 5051397
OsMADS57	Os02g0731200	LOC_Os02g49840	2	30456666 - 30462759
OsSWEET15	Os02g0513100	LOC_Os02g30910	2	18454408 - 18457136
OsCDPK1|OsCDPK13|OsCDPK11|OsCPK11|OsCDPK12	Os03g0128700	LOC_Os03g03660	3	1625098 - 1629506
OsDSK2a	Os03g0131300	LOC_Os03g03920	3	1796423 - 1791572
ONAC022	Os03g0133000	LOC_Os03g04070	3	1864245 - 1862352
OsAP23	Os03g0150200	LOC_Os03g05590	3	2800290 - 2800924
OsSUT1	Os03g0170900	LOC_Os03g07480	3	3804132 - 3797691
OsJAZ9|OsTIFY11a	Os03g0180800	LOC_Os03g08310	3	4233042 - 4232001
OsSTAP1	Os03g0183000	LOC_Os03g08470	3	4350541 - 4348671
OsBIERF4	Os03g0183300	LOC_Os03g08500	3	4373460 - 4372115
OsINO1-1|OsINO1	Os03g0192700	LOC_Os03g09250	3	4829747 - 4825616
DSM3|OsITPK2	Os03g0230500	LOC_Os03g12840	3	6901924 - 6907409
OsSDIR1	Os03g0272300	LOC_Os03g16570	3	9132796 - 9136684
OsTOP6A3	Os03g0284800	LOC_Os03g17610	3	9797352 - 9799915
OsMSRMK2|OsMAP1|OsMPK5|OsMAPK2|OsMAPK5|OsBIMK1|OsMPK3	Os03g0285800	LOC_Os03g17700	3	9850473 - 9847700
JIOsPR10|OsPR10	Os03g0300400	LOC_Os03g18850	3	10562231 - 10563279
OsPEX11	Os03g0302000	LOC_Os03g19010	3	10647659 - 10648869
Osmyb2	Os03g0315400	LOC_Os03g20090	3	11328322 - 11326079
OsCam1-1	Os03g0319300	LOC_Os03g20370	3	11522674 - 11524473
OsCK1|OsCIPK31|CIPK03	Os03g0319400	LOC_Os03g20380	3	11531983 - 11526272
OsLEA3-2	Os03g0322900	LOC_Os03g20680	3	11700672 - 11699262
OsNAP	Os03g0327800	LOC_Os03g21060	3	11976426 - 11973970
SodCc7|OsSOD1	Os03g0351500	LOC_Os03g22810	3	13179170 - 13184591
OsDIS1	Os03g0356414	LOC_Os03g24040	3	13637491 - 13633729
OsBBS1|OsRLCK109|LMM24	Os03g0364400	LOC_Os03g24930	3	14206981 - 14209164
SAPK1|OsSAPK1	Os03g0390200	LOC_Os03g27280	3	15632465 - 15628100
OsHAK16	Os03g0575200	LOC_Os03g37840	3	21007629 - 21002792
OsHAK21|qSE3	Os03g0576200	LOC_Os03g37930	3	21064968 - 21060413
RMtATP6	Os03g0606200	LOC_Os03g40920	3	22739267 - 22743374
RGG1	Os03g0635100	LOC_Os03g43480	3	24256851 - 24255997
OsProT|ProT	Os03g0644400	LOC_Os03g44230	3	24854377 - 24850172
OsBIHD1	Os03g0680800	LOC_Os03g47740	3	27063684 - 27057031
SLR1|OsGAI	Os03g0707600	LOC_Os03g49990	3	28512625 - 28515179
OsKNOLLE	Os03g0736500	LOC_Os03g52650	3	30192884 - 30194132
OsCBSX4	Os03g0737000	LOC_Os03g52690	3	30210288 - 30206350
OsbHLH148	Os03g0741100	LOC_Os03g53020	3	30406830 - 30409447
OsSUV3|SUV3	Os03g0746500	LOC_Os03g53500	3	30689230 - 30679685
OsGASR1	Os03g0760800	LOC_Os03g55290	3	31465625 - 31464840
OsBIERF1|OsPP2C34	Os03g0761100	LOC_Os03g55320	3	31474885 - 31472097
OsSAPK8|SAPK8	Os03g0764800	LOC_Os03g55600	3	31652694 - 31658253
OsADF2	Os03g0780400	LOC_Os03g56790	3	32363839 - 32360572
DST	Os03g0786400	LOC_Os03g57240	3	32647051 - 32645456
OsSIRP2	Os03g0798200	LOC_Os03g58390	3	33267192 - 33272302
OsNAC19|SNAC1|OsNAC9	Os03g0815100	LOC_Os03g60080	3	34166099 - 34167546
ZFP182|ZOS3-21	Os03g0820300	LOC_Os03g60560	3	34424180 - 34425104
OsEXPA7	Os03g0822000	LOC_Os03g60720	3	34511279 - 34508262
OsTRM13	Os03g0833200	LOC_Os03g61750	3	35004538 - 35007724
qTGW3|TGW3|GL3.3|OsGSK5|OsSK41	Os03g0841800	LOC_Os03g62500	3	35392062 - 35385782
Lsi2|OsLsi2	Os03g0107300	LOC_Os03g01700	3	430697 - 432874
OsNBL3	Os03g0159700	LOC_Os03g06370	3	3186782 - 3189325
OsWRKY55；OsWRKY31	Os03g0321700	LOC_Os03g20550	3	11650891 - 11652144
OsCat-C	Os03g0131200	LOC_Os03g03910	3	1787679 - 1790806
OsCML4	Os03g0743500	LOC_Os03g53200	3	30517480 - 30519662
OsAPX1	Os03g0285700	LOC_Os03g17690	3	9843336 - 9846670
OsSRO1C	Os03g0230300	LOC_Os03g12820	3	6895178 - 6898355
OsCIPK07	Os03g0634400	LOC_Os03g43440	3	24226372 - 24227930
OsCIPK09	Os03g0126800	LOC_Os03g03510	3	1514622 - 1519297
OsMT1b	Os03g0288000	LOC_Os03g17870	3	9957175 - 9958291
GPX2	Os03g0358100	LOC_Os03g24380	3	13879058 - 13882301
SRWD5	Os03g0386000	LOC_Os03g26870	3	15329520 - 15334903
OsPEX11-1	Os03g0117100	LOC_Os03g02590	3	958129 - 960101
BLEC-Str8	Os04g0110100	LOC_Os04g01950	4	594453 - 593318
OsMADS25	Os04g0304400	LOC_Os04g23910	4	13672710 - 13675884
OsUGT90A1	Os04g0305700	LOC_Os04g24110	4	13771321 - 13773274
OsAFB2	Os04g0395600	LOC_Os04g32460	4	19458223 - 19453728
OsHAK1	Os04g0401700	LOC_Os04g32920	4	19886676 - 19892492
OsNAC2|OsTIL1|OMTN2|OsORE1	Os04g0460600	LOC_Os04g38720	4	22994552 - 22996740
BAD1|OsBADH1	Os04g0464200	LOC_Os04g39020	4	23176369 - 23171426
Os4BGlu12	Os04g0474800	LOC_Os04g39880	4	23752767 - 23747525
OsGapC2	Os04g0486600	LOC_Os04g40950	4	24305449 - 24309169
OsDBH	Os04g0486800	LOC_Os04g40970	4	24312618 - 24319913
OsABAR1	Os04g0526800	LOC_Os04g44500	4	26343781 - 26342443
STRK1	Os04g0540900	LOC_Os04g45730	4	27060119 - 27058376
Oshox22	Os04g0541700	LOC_Os04g45810	4	27124166 - 27125512
OsGDH2	Os04g0543900	LOC_Os04g45970	4	27233361 - 27238105
OsERF1	Os04g0546800	LOC_Os04g46220	4	27373629 - 27370862
OsDREB4-2|CR250|OsAP2	Os04g0549700	LOC_Os04g46400	4	27517205 - 27518340
OsGPX1	Os04g0556300	LOC_Os04g46960	4	27838693 - 27840786
OsCPK12	Os04g0560600	LOC_Os04g47300	4	28082320 - 28079505
OsSIRH2-14	Os04g0571200	LOC_Os04g48260	4	28744397 - 28747883
OsCDPK7	Os04g0584600	LOC_Os04g49510	4	29531223 - 29536492
OsRMT1	Os04g0603200	LOC_Os04g51400	4	30442859 - 30439467
OsHKT1;1|OsHKT4	Os04g0607500	LOC_Os04g51820	4	30727084 - 30724244
OsHKT1;4	Os04g0607600	LOC_Os04g51830	4	30739334 - 30734183
OsNUC1	Os04g0620700	LOC_Os04g52960	4	31544124 - 31551241
OsGS2|lambdaGS31	Os04g0659100	LOC_Os04g56400	4	33631095 - 33624332
OsRMC|OsRLK	Os04g0659300	LOC_Os04g56430	4	33641292 - 33642362
OsIM1	Os04g0668900	LOC_Os04g57320	4	34125935 - 34122822
OsRR6	Os04g0673300	LOC_Os04g57720	4	34375978 - 34377357
AM1	Os04g0682800	LOC_Os04g58620	4	34869589 - 34860360
MRP10	Os04g0209300	None	4	7317239 - 7325788
OsCCS	Os04g0573200	LOC_Os04g48410	4	28874420 - 28882313
OsPAO5	Os04g0671300	LOC_Os04g57560	4	34244273 - 34248323
OsAPX7	Os04g0434800	LOC_Os04g35520	4	21622953 - 21627231
Osmyb4; OsMYB55	Os04g0517100	LOC_Os04g43680	4	25843038 - 25844912
OsAP37	Os04g0448500	LOC_Os04g37570	4	22353707 - 22355207
OsAPX3	Os04g0223300	LOC_Os04g14680	4	8239288 - 8241854
SIT2	Os04g0531400	LOC_Os04g44900	4	26572754 - 26575020
OsHAC1;2	Os04g0249600	LOC_Os04g17660	4	9671368 - 9674023
OsGATL5	Os04g0530900	LOC_Os04g44850	4	26553080 - 26554821
OsHMGB707	Os04g0564600	LOC_Os04g47690	4	28293203 - 28296131
OsMYB6	Os04g0676700	LOC_Os04g58020	4	34555255 - 34559555
OsR3L1	Os04g0554500	LOC_Os04g46810	4	27740064 - 27740809
SERK2|OsSERK2	Os04g0457800	LOC_Os04g38480	4	22867357 - 22872511
EFA27|OsClo5	Os04g0511200	LOC_Os04g43200	4	25563419 - 25565153
OsSIRP4	Os04g0105100	LOC_Os04g01490	4	333801 - 337060
OsSIZ1	Os05g0125000	LOC_Os05g03430	5	1426929 - 1438465
OsPLC4	Os05g0127200	LOC_Os05g03610	5	1535708 - 1541571
OsMPK14	Os05g0143500	LOC_Os05g05160	5	2511542 - 2518105
OsNHX2|OsNHX3	Os05g0148600	LOC_Os05g05590	5	2783546 - 2777359
OsTIR1	Os05g0150500	LOC_Os05g05800	5	2899113 - 2892496
OsTZF1	Os05g0195101	LOC_Os05g10670	5	5848291 - 5846045
OsCYP51G3	Os05g0211100	LOC_Os05g12040	5	6884876 - 6882663
OsPYL|RCAR5	Os05g0213500	LOC_Os05g12260	5	7034287 - 7036754
OsSTLK	Os05g0305900	LOC_Os05g24010	5	13834115 - 13840148
OsWRKY45|WRKY45	Os05g0322900	LOC_Os05g25770	5	14991579 - 14993800
D1|RGA1	Os05g0333200	LOC_Os05g26890	5	15613483 - 15609844
OsPM19L1|OsPM1	Os05g0381400	LOC_Os05g31670	5	18430293 - 18429324
SERF1	Os05g0420300	LOC_Os05g34730	5	20601854 - 20601261
OsP5CS|OsP5CS1	Os05g0455500	LOC_Os05g38150	5	22381039 - 22374029
Osh36|OsAMTR1	Os05g0475400	LOC_Os05g39770	5	23360051 - 23355342
OsSIRP1	Os05g0488800	LOC_Os05g40980	5	24026206 - 24023536
OsbZIP42	Os05g0489700	LOC_Os05g41070	5	24062649 - 24066043
OsTPS1	Os05g0518600	LOC_Os05g44210	5	25713720 - 25720299
OsLEA3|OsLEA3-1	Os05g0542500	LOC_Os05g46480	5	26927607 - 26928902
OsRAN2	Os05g0574500	LOC_Os05g49890	5	28624741 - 28622410
OsLEA5	Os05g0584200	LOC_Os05g50710	5	29070559 - 29069226
OsHDT1|HDT701	Os05g0597100	LOC_Os05g51830	5	29756325 - 29753361
BK-PP2A	Os05g0555100	LOC_Os05g48150	5	27602413 - 27605407
OsAKT2	Os05g0428700	LOC_Os05g35410	5	21039575 - 21044860
OsNHX2/OsNHX3	Os05g0148600	LOC_Os05g05590	5	2777390 - 2783546
OsWRKY07	Os05g0537100	LOC_Os05g46020	5	26682661 - 26684165
OsWRKY08	Os05g0583000	LOC_Os05g50610	5	29010970 - 29013172
OsWRKY49	Os05g0565900	LOC_Os05g49100	5	28154693 - 28157931
OsWRKY53	Os05g0343400	LOC_Os05g27730	5	16150266 - 16152633
OsWRKY67	Os05g0183100	LOC_Os05g09020	5	4998309 - 4999626
OsWRKY70	Os05g0474800	LOC_Os05g39720	5	23310508 - 23313449
OsMnSOD	Os05g0323900	LOC_Os05g25850	5	15046751 - 15051399
OsECS	Os05g0129000	LOC_Os05g03820	5	1698509 - 1702944
OsRbohD	Os05g0528000	LOC_Os05g45210	5	26237497 - 26245891
OsMYB55	Os05g0553400	LOC_Os05g48010	5	27524786 - 27526242
OsLEA4	Os06g0110200	LOC_Os06g02040	6	593557 - 594233
Os6PGDH	Os06g0111500	LOC_Os06g02144	6	643683 - 646768
OsSIK1|OsERL	Os06g0130100	LOC_Os06g03970	6	1605460 - 1612409
OsZFP1|SRZ3	Os06g0141200	LOC_Os06g04920	6	2169683 - 2162737
OsMKK1	Os06g0147800	LOC_Os06g05520	6	2502901 - 2498847
OsDREB1D	Os06g0165600	LOC_Os06g06970	6	3310866 - 3311822
OsAREB8|OsAREB1|OsbZIP46|OsABF2|ABL1	Os06g0211200	LOC_Os06g10880	6	5677080 - 5682126
OsGORK|OsK5.2	Os06g0250600	LOC_Os06g14030	6	7806571 - 7799073
Os2H16	Os06g0316000	LOC_Os06g21110	6	12194743 - 12195998
OsOTS1	Os06g0487900	LOC_Os06g29310	6	16745662 - 16732924
OsSPDS2|OsSPMS1	Os06g0528600	LOC_Os06g33710	6	19614314 - 19619689
OsMIOX	Os06g0561000	LOC_Os06g36560	6	21478408 - 21482740
OsiSAP8	Os06g0612800	LOC_Os06g41010	6	24491979 - 24494238
OsHAK10	Os06g0625900	LOC_Os06g42030	6	25242965 - 25235281
OsCLR1	Os06g0633500	LOC_Os06g42700	6	25682275 - 25680944
OsSAP1|OsPAP26	Os06g0643900	LOC_Os06g43640	6	26259255 - 26254119
OsSPL10	Os06g0659100	LOC_Os06g44860	6	27114986 - 27117417
OsbZIP52|RISBZ5	Os06g0662200	LOC_Os06g45140	6	27302107 - 27299914
CCD1	Os06g0683400	LOC_Os06g46950	6	28483807 - 28484624
OsDIRP1	Os06g0687200	LOC_Os06g47270	6	28652793 - 28654243
OsSIDP366	Os06g0693700	LOC_Os06g47860	6	28962559 - 28964770
OsMAR1	Os06g0695600	LOC_Os06g48040	6	29063780 - 29059687
OsCMO	Os06g0698785	LOC_Os06g48510	6	29347847 - 29352146
OsMAPK4|OsMSRMK3	Os06g0699400	LOC_Os06g48590	6	29398207 - 29402539
OsHKT2;1|OsHKT1	Os06g0701700	LOC_Os06g48810	6	29541219 - 29538934
OsNHX4	Os06g0318500	LOC_Os06g21360	6	12333229 - 12337317
OVP1; OsVP1	Os06g0644200	LOC_Os06g43660	6	26272898 - 26278664
ALM1	Os06g0143000	LOC_Os06g05110	6	2256867 - 2260901
OsCat-B	Os06g0727200	LOC_Os06g51150	6	30944198 - 30948176
OsCIPK24	Os06g0606000	LOC_Os06g40370	6	24038959 - 24044785
GPX4	Os06g0185900	LOC_Os06g08670	6	4321654 - 4325071
OsSIRP3; MKRN	Os06g0318700	LOC_Os06g21390	6	12352403 - 12358103
ORF1	Os06g0208700	LOC_Os06g10650	6	5555007 - 5559074
Hsp90|rHsp90|OSGrp94	Os06g0716700	LOC_Os06g50300	6	30444504 - 30450437
OsGA2ox5	Os07g0103500	LOC_Os07g01340	7	213778 - 219544
OsSMCP1	Os07g0108400	LOC_Os07g01770	7	460151 - 452093
OsC3H47	Os07g0138400	LOC_Os07g04580	7	2036742 - 2035172
OsPIL14|OsPIF14	Os07g0143200	LOC_Os07g05010	7	2207088 - 2210741
OsNCED4	Os07g0154100	LOC_Os07g05940	7	2870686 - 2872832
OsD-LDH	Os07g0163000	LOC_Os07g06890	7	3370020 - 3363008
ZFP177	Os07g0168800	LOC_Os07g07350	7	3678411 - 3675965
OsTrx23|OsTRXh1	Os07g0186000	LOC_Os07g08840	7	4576234 - 4574245
OsSIK2	Os07g0186200	LOC_Os07g08860	7	4595607 - 4593094
OsCYP21-4	Os07g0476500	LOC_Os07g29390	7	17260675 - 17254909
eIF-1	Os07g0529800	LOC_Os07g34589	7	20735347 - 20733146
OSRIP18	Os07g0556800	LOC_Os07g37090	7	22223336 - 22222297
OsMST6	Os07g0559700	LOC_Os07g37320	7	22355806 - 22353094
OsMsr9	Os07g0561300	LOC_Os07g37400	7	22413071 - 22411208
DAO	Os07g0572100	LOC_Os07g38440	7	23098564 - 23100449
ZFP245	Os07g0588700	LOC_Os07g39970	7	23980540 - 23981251
OsRPK1	Os07g0602700	LOC_Os07g41140	7	24621064 - 24624910
SAPK2|OsSAPK2	Os07g0622000	LOC_Os07g42940	7	25717760 - 25722215
OsNHX1	Os07g0666900	LOC_Os07g47100	7	28164412 - 28169335
OsEIL2	Os07g0685700	LOC_Os07g48630	7	29118679 - 29115869
OsALDH22	Os07g0688800	LOC_Os07g48920	7	29277745 - 29271520
OsPLC1	Os07g0694000	LOC_Os07g49330	7	29548981 - 29545825
OsAPX2|APXb	Os07g0694700	LOC_Os07g49400	7	29586497 - 29583717
HDA704	Os07g0164100	LOC_Os07g06980	7	3436026 - 3444708
OsRLCK241	Os07g0686800	LOC_Os07g48730	7	29179661 - 29181491
OsHAK7	Os07g0669700	LOC_Os07g47350	7	28313327 - 28317670
OsSAP16	Os07g0569700	LOC_Os07g38240	7	22930745 - 22933283
OsWRKY78	Os07g0583700	LOC_Os07g39480	7	23654137 - 23659609
OsWRKY88	Os07g0596900	LOC_Os07g40570	7	24312094 - 24315383
OsCIPK23	Os07g0150700	LOC_Os07g05620	7	2643540 - 2647773
TDC2	Os07g0437500	LOC_Os07g25590	7	14668015 - 14676707
OsPUB15	Os08g0110500	LOC_Os08g01900	8	551574 - 556931
OsGAPC3	Os08g0126300	LOC_Os08g03290	8	1525295 - 1529228
HDA705	Os08g0344100	LOC_Os08g25570	8	15554139 - 15559152
OsRLCK253	Os08g0374600	LOC_Os08g28710	8	17560192 - 17558062
ONAC106	Os08g0433500	LOC_Os08g33670	8	21028959 - 21025544
ONAC063	Os08g0436700	LOC_Os08g33910	8	21218225 - 21220249
OsTPS8	Os08g0445700	LOC_Os08g34580	8	21722267 - 21726273
OsRBGD3	Os08g0492100	LOC_Os08g38410	8	24318770 - 24313345
OsRHP1	Os08g0492500	LOC_Os08g38460	8	24337028 - 24336013
SRWD1	Os08g0497600	LOC_Os08g38880	8	24575562 - 24579358
OsDOG|OsSAP11	Os08g0504700	LOC_Os08g39450	8	24953932 - 24955150
OsCPK21	Os08g0540400	LOC_Os08g42750	8	27059375 - 27054201
OsFKBP16-3	Os08g0541400	LOC_Os08g42850	8	27090851 - 27093355
OsHsfB2b	Os08g0546800	LOC_Os08g43334	8	27390339 - 27380765
OsCu/Zn‐SOD	Os08g0561700	LOC_Os08g44770	8	28132469 - 28135505
OsMADS23	Os08g0431900	LOC_Os08g33488	8	20897215 - 20906881
OsWRKY69	Os08g0386200	LOC_Os08g29660	8	18220044 - 18221513
OsGRX20	Os08g0558200	LOC_Os08g44400	8	27938261 - 27941159
SNAT2	Os08g0102000	LOC_Os08g01170	8	109493 - 110375
TDC1	Os08g0140300	LOC_Os08g04540	8	2256007 - 2257872
TDC3	Os08g0140500	LOC_Os08g04560	8	2268447 - 2270568
OsAPX4	Os08g0549100	LOC_Os08g43560	8	27555334 - 27559312
OsERF48|OsDRAP1	Os08g0408500	LOC_Os08g31580	8	19547328 - 19548978
OsMYB106	Os08g0433400	LOC_Os08g33660	8	21019370 - 21021463
OsSTL2	Os08g0413000	LOC_Os08g31870	8	19756801 - 19760802
OsNHAD	Os09g0109800	LOC_Os09g02214	9	878145 - 889679
OsTOP6B	Os09g0279600	LOC_Os09g10770	9	5874972 - 5883020
OsNHX5	Os09g0286400	LOC_Os09g11450	9	6383644 - 6373268
OsROC1|OsMYBc	Os09g0299200	LOC_Os09g12770	9	7329540 - 7333290
OsbZIP71	Os09g0306400	LOC_Os09g13570	9	7871403 - 7873655
OsSIPP2C1|OsPP2C68|OsPP108	Os09g0325700	LOC_Os09g15670	9	9567471 - 9568905
OsJAZ8|OsTIFY10c	Os09g0439200	LOC_Os09g26780	9	16275273 - 16273336
OSISAP1	Os09g0486500	LOC_Os09g31200	9	18760704 - 18761836
OsDREB1B	Os09g0522000	LOC_Os09g35010	9	20396205 - 20395224
OsDREB1A|OsDREBL|OsCBF3	Os09g0522200	LOC_Os09g35030	9	20404332 - 20403149
OsRNS4|OsRRP	Os09g0537700	LOC_Os09g36680	9	21157945 - 21155956
ODCa	Os09g0543400	LOC_Os09g37120	9	21410497 - 21409271
SAUR39	Os09g0545300	LOC_Os09g37330	9	21566560 - 21565736
OsPSY|OsPSY3	Os09g0555500	LOC_Os09g38320	9	22045393 - 22041967
OsC2DP	Os09g0571200	LOC_Os09g39770	9	22807049 - 22805610
Bc6|OsCesA9	Os09g0422500	LOC_Os09g25490	9	15281320 - 15285893
osRAD23	Os09g0407200	LOC_Os09g24200	9	14363035 - 14366942
OsrbohB|Osrboh7	Os09g0438000	LOC_Os09g26660	9	16186282 - 16197135
OsbZIP72	Os09g0456200	LOC_Os09g28310	9	17190097 - 17194010
OsCIPK16	Os09g0418000	LOC_Os09g25090	9	15009182 - 15010837
GH5BG	Os10g0370500	LOC_Os10g22520	10	11673599 - 11666779
OsBURP16	Os10g0409400	LOC_Os10g26940	10	14172896 - 14171326
OsGR3|GR3	Os10g0415300	LOC_Os10g28000	10	14508788 - 14505709
OsARD1	Os10g0419400	LOC_Os10g28350	10	14754326 - 14751950
OsPQT3	Os10g0431000	LOC_Os10g29560	10	15360564 - 15369094
OsHCI1	Os10g0445400	LOC_Os10g30850	10	16086691 - 16084464
DCA1	Os10g0456800	LOC_Os10g31850	10	16708495 - 16704943
OsBTF3|Osj10gBTF3	Os10g0483000	LOC_Os10g34180	10	18243440 - 18240457
OsTRE1	Os10g0521000	LOC_Os10g37660	10	20159181 - 20154546
OsGGT	Os10g0555100	LOC_Os10g40640	10	21798920 - 21802986
OsMSRA4.1	Os10g0563600	LOC_Os10g41400	10	22254783 - 22257075
OsMAPK4	Os10g0533600	LOC_Os10g38950	10	20756189 - 20759946
OsDUF810.7	Os10g0471000	LOC_Os10g33240	10	17439581 - 17440872
Osgstu3	Os10g0528300	None	10	20556396 - 20557613
OsCIPK15	Os11g0113700	LOC_Os11g02240	11	633695 - 630580
ONAC122|OsNAC10	Os11g0126900	LOC_Os11g03300	11	1233928 - 1236052
ONAC045	Os11g0127600	LOC_Os11g03370	11	1269314 - 1271303
OsRR9	Os11g0143300	LOC_Os11g04720	11	2013442 - 2015269
SAB18|OsGTγ-2	Os11g0163500	LOC_Os11g06410	11	3091535 - 3096323
OsNAC5	Os11g0184900	LOC_Os11g08210	11	4301783 - 4299149
OsNIN-like4	Os11g0264300	LOC_Os11g16290	11	8977429 - 8970074
RSS3	Os11g0446000	LOC_Os11g25920	11	14785152 - 14789879
RAB21|Rab16A|OsRab16A	Os11g0454300	LOC_Os11g26790	11	15343857 - 15342564
Os6PGDH2	Os11g0484500	LOC_Os11g29400	11	17064395 - 17066286
RBG1	Os11g0497350	LOC_Os11g30430	11	17694857 - 17696042
JAmyb|OsJAmyb	Os11g0684000	LOC_Os11g45740	11	27673334 - 27670321
HSP70	Os11g0703900	LOC_Os11g47760	11	28804248 - 28808550
OsMT1a|rgMT	Os11g0704500	LOC_Os11g47809	11	28827676 - 28828513
OsWRKY50	Os11g0117600	LOC_Os11g02540	11	793116 - 795608
OsWRKY46	Os11g0116900	LOC_Os11g02480	11	759592 - 763326
OsWRKY61	Os11g0685700	LOC_Os11g45850	11	27740507 - 27741184
OsWRKY72	Os11g0490900	LOC_Os11g29870	11	17352249 - 17355819
OsWRKY89; OsWRKY104	Os11g0117400	LOC_Os11g02520	11	782471 - 783485
GPX5	Os11g0284900	LOC_Os11g18170	11	10230375 - 10232886
LBD12-1	Os12g0106200	LOC_Os12g01550	12	331023 - 331716
CYP94C2b	Os12g0150200	LOC_Os12g05440	12	2469583 - 2468054
OsWNK9	Os12g0162100	LOC_Os12g06490	12	3131907 - 3128498
OsBRXL6	Os12g0193000	LOC_Os12g09080	12	4746629 - 4747737
OsERdj7	Os12g0258200	LOC_Os12g15590	12	8915106 - 8906426
OsATG10b	Os12g0506800	LOC_Os12g32210	12	19441176 - 19447196
OsNDPK2|WSL12|YSS2	Os12g0548300	LOC_Os12g36194	12	22182885 - 22189908
RSOsPR10|OsPBZ14	Os12g0555000	LOC_Os12g36830	12	22580778 - 22581972
OsHSP23.7	Os12g0569700	LOC_Os12g38180	12	23442170 - 23447194
OsMYB91	Os12g0572000	LOC_Os12g38400	12	23560551 - 23554928
ZFP252|RZF71	Os12g0583700	LOC_Os12g39400	12	24238781 - 24237164
SAPK9|OsSAPK9	Os12g0586100	LOC_Os12g39630	12	24462001 - 24458153
OsZFP213|PINE1|DEC1	Os12g0617000	LOC_Os12g42250	12	26211896 - 26210779
OsNHA1|OsSOS1	Os12g0641100	LOC_Os12g44360	12	27508516 - 27494401
ZFP252; RZF71	Os12g0583700	LOC_Os12g39400	12	24237377 - 24238380
OsWRKY64	Os12g0116700	LOC_Os12g02450	12	824221 - 825793
OsWRKY94	Os12g0597700	LOC_Os12g40570	12	25101042 - 25104175
OsMT1c; OsMT1d	Os12g0571100	LOC_Os12g38300	12	23515075 - 23516013
OsMT1f	Os12g0567800	LOC_Os12g38010	12	23352196 - 23353175
OsMT1g	Os12g0571000	LOC_Os12g38290	12	23512501 - 23513406
OsAPX5	Os12g0178200	LOC_Os12g07830	12	3960528 - 3964001
OsAPX6	Os12g0178100	LOC_Os12g07820	12	3955981 - 3959805
HDAC10	Os12g0182700	LOC_Os12g08220	12	4194063 - 4198878
OsCD1|OsCSLD4|NRL1|ND1|sle1|DNL1	Os12g0555600	LOC_Os12g36890	12	22602934 - 22607307
SPL36	Os12g0182300	LOC_Os12g08180	12	4178415 - 4182634
Xa25|OsSWEET13	Os12g0476200	LOC_Os12g29220	12	17302127 - 17305326

## Sheet: Supplementary Table S6
Supplementary Table S6. The summary of the genes related to co-response to drought and salt tolerance traits
Symbol	RAPdb	MSU	Chr	Physical location（bp）
OsCOIN	Os01g0104100	LOC_Os01g01420	1	209903 - 214229
OsHSP17.0	Os01g0136200	LOC_Os01g04380	1	1951928 - 1952771
OsbHLH035	Os01g0159800	LOC_Os01g06640	1	3129056 - 3130722
OsDREB2A	Os01g0165000	LOC_Os01g07120	1	3357287 - 3358443
SNAC3|ONAC066|OsNAC006	Os01g0191300	LOC_Os01g09550	1	4885949 - 4879207
OsHBP1b	Os01g0279900	LOC_Os01g17260	1	9928866 - 9935981
OsSalT|OsMBL1	Os01g0348900	LOC_Os01g24710	1	13904490 - 13903153
OsHsfA7	Os01g0571300	LOC_Os01g39020	1	21938865 - 21941839
OCPI1	Os01g0615100	LOC_Os01g42860	1	24392841 - 24393423
OsMAPKKK63	Os01g0699100	LOC_Os01g50370	1	28921498 - 28923085
AP37|OsERF3	Os01g0797600	LOC_Os01g58420	1	33766979 - 33768085
OsChI1	Os01g0827300	LOC_Os01g61160	1	35402795 - 35405309
OsDSR2	Os01g0839200	LOC_Os01g62200	1	36005101 - 36002256
OsMYB3R-2	Os01g0841500	LOC_Os01g62410	1	36122778 - 36128487
OsAUX1	Os01g0856500	LOC_Os01g63770	1	36998338 - 37004796
OsEREBP2|ERF99	Os01g0868000	LOC_Os01g64790	1	37590034 - 37592446
OsMSR2	Os01g0955100	LOC_Os01g72530	1	42074982 - 42073984
OsDREB1F|RCBF2	Os01g0968800	LOC_Os01g73770	1	42727426 - 42728363
OsMYB48-1	Os01g0975300	LOC_Os01g74410	1	43096401 - 43097974
NADP-ME2	Os01g0723400	LOC_Os01g52500	1	30166017 - 30171659
OsHsfC1b	Os01g0733200	LOC_Os01g53220	1	30582485 - 30583694
ENAC1	Os01g0862800	LOC_Os01g64310	1	37334397 - 37336207
Gn1a|OsCKX2	Os01g0197700	LOC_Os01g10110	1	5270449 - 5275585
OsABF1|OsABI5|OREB1|OsbZIP10	Os01g0867300	LOC_Os01g64730	1	37556707 - 37560104
OsAKT1	Os01g0648000	LOC_Os01g45990	1	26119741 - 26126165
OsCIPK12	Os01g0759400	LOC_Os01g55450	1	31943529 - 31948580
OsCML16	Os01g0135700	LOC_Os01g04330	1	1931016 - 1931904
OsCUL1-3	Os01g0369200	LOC_Os01g27160	1	15146089 - 15152275
OsGSK1	Os01g0205700	LOC_Os01g10840	1	5774293 - 5778466
OsNAC6|SNAC2	Os01g0884300	LOC_Os01g66120	1	38398996 - 38401481
OsCPK4	Os02g0126400	LOC_Os02g03410	2	1387873 - 1394417
OsWR1	Os02g0202000	LOC_Os02g10760	2	5688698 - 5689806
OsVTE1	Os02g0276500	LOC_Os02g17650	2	10155843 - 10164739
LP2	Os02g0615800	LOC_Os02g40240	2	24350730 - 24354486
AP59|OsBIERF3|OsAP59	Os02g0654700	LOC_Os02g43790	2	26423485 - 26422182
OsDhn1|OsLip9	Os02g0669100	LOC_Os02g44870	2	27166898 - 27165434
OsMIZ1	Os02g0709600	LOC_Os02g47980	2	29364087 - 29365510
OsDHODH1	Os02g0736400	LOC_Os02g50350	2	30749371 - 30745336
DSM1	Os02g0743500	LOC_Os02g50970	2	31171936 - 31180182
OsbZIP23	Os02g0766700	LOC_Os02g52780	2	32281653 - 32276591
OsDREB41; CR223	Os02g0656600	LOC_Os02g43940	2	26524619 - 26526019
OsGIRL1	Os02g0215900	LOC_Os02g12440	2	6488457 - 6490577
OsNAPL6	Os02g0576700	LOC_Os02g36710	2	22151598 - 22156041
ZFP185	Os02g0195600	LOC_Os02g10200	2	5345711 - 5347486
OsCNX6	Os02g0140300	LOC_Os02g04740	2	2160093 - 2161047
HDA710	Os02g0215200	LOC_Os02g12380	2	6447078 - 6453167
OsCBL8	Os02g0291400	LOC_Os02g18930	2	11057896 - 11059975
OsDREB1G	Os02g0677300	LOC_Os02g45450	2	27652935 - 27654206
OsEREBP1	Os02g0782700	LOC_Os02g54160	2	33199818 - 33202681
OsMGD|OsMGD2	Os02g0802700	LOC_Os02g55910	2	34223117 - 34227448
OsSKIPa	Os02g0759800	LOC_Os02g52250	2	31995344 - 31997696
OsSWEET15	Os02g0513100	LOC_Os02g30910	2	18454408 - 18457136
OsTPP1	Os02g0661100	LOC_Os02g44230	2	26767607 - 26771623
SRZ1	Os02g0203700	LOC_Os02g10920	2	5798921 - 5806347
ONAC022	Os03g0133000	LOC_Os03g04070	3	1864245 - 1862352
DSM3|OsITPK2	Os03g0230500	LOC_Os03g12840	3	6901924 - 6907409
OsSDIR1	Os03g0272300	LOC_Os03g16570	3	9132796 - 9136684
OsLEA3-2	Os03g0322900	LOC_Os03g20680	3	11700672 - 11699262
OsProT|ProT	Os03g0644400	LOC_Os03g44230	3	24854377 - 24850172
OsbHLH148	Os03g0741100	LOC_Os03g53020	3	30406830 - 30409447
OsADF2	Os03g0780400	LOC_Os03g56790	3	32363839 - 32360572
DST	Os03g0786400	LOC_Os03g57240	3	32647051 - 32645456
OsNAC19|SNAC1|OsNAC9	Os03g0815100	LOC_Os03g60080	3	34166099 - 34167546
OsTOP6A3	Os03g0284800	LOC_Os03g17610	3	9797238 - 9799120
OsMYB2	Os03g0315400	LOC_Os03g20090	3	11326096 - 11328222
OsSIRP2	Os03g0798200	LOC_Os03g58390	3	33267192 - 33272140
JIOsPR10|OsPR10	Os03g0300400	LOC_Os03g18850	3	10562231 - 10563277
OsBIERF1|OsPP2C34	Os03g0761100	LOC_Os03g55320	3	31472117 - 31474811
OsBIERF4	Os03g0183300	LOC_Os03g08500	3	4372266 - 4373460
OsCK1|OsCIPK31|CIPK03	Os03g0319400	LOC_Os03g20380	3	11526273 - 11531969
OsCDPK1|OsCDPK13|OsCDPK11|OsCPK11|OsCDPK12	Os03g0128700	LOC_Os03g03660	3	1625098 - 1629527
OsDIS1	Os03g0356414	LOC_Os03g24040	3	13633732 - 13637491
OsRAF|OsLG3|OsSTAP1	Os03g0183000	LOC_Os03g08470	3	4348736 - 4350531
OsSAPK8|SAPK8	Os03g0764800	LOC_Os03g55600	3	31652794 - 31658094
ZFP182|ZOS3-21	Os03g0820300	LOC_Os03g60560	3	34424180 - 34425030
OsAFB2	Os04g0395600	LOC_Os04g32460	4	19458223 - 19453728
OsNAC2|OsTIL1|OMTN2|OsORE1	Os04g0460600	LOC_Os04g38720	4	22994552 - 22996740
BAD1|OsBADH1	Os04g0464200	LOC_Os04g39020	4	23171516 - 23176332
OsPIP2;3	Os04g0521100	LOC_Os04g44060	4	26099273 - 26101764
OsABAR1	Os04g0526800	LOC_Os04g44500	4	26343781 - 26342443
Oshox22	Os04g0541700	LOC_Os04g45810	4	27124166 - 27125512
OsCDPK7	Os04g0584600	LOC_Os04g49510	4	29531223 - 29536492
AM1	Os04g0682800	LOC_Os04g58620	4	34869589 - 34860360
OsGapC2	Os04g0486600	LOC_Os04g40950	4	24305454 - 24309058
OsGS2|lambdaGS31	Os04g0659100	LOC_Os04g56400	4	33624428 - 33631025
OsHAK1	Os04g0401700	LOC_Os04g32920	4	19886674 - 19892355
OsHMGB707	Os04g0564600	LOC_Os04g47690	4	28293203 - 28296131
OsMYB6	Os04g0676700	LOC_Os04g58020	4	34555255 - 34559555
OsSIZ1	Os05g0125000	LOC_Os05g03430	5	1426929 - 1438465
OsPLC4	Os05g0127200	LOC_Os05g03610	5	1535708 - 1541571
OsTIR1	Os05g0150500	LOC_Os05g05800	5	2899113 - 2892496
OsPYL|RCAR5	Os05g0213500	LOC_Os05g12260	5	7034287 - 7036754
OsWRKY45|WRKY45	Os05g0322900	LOC_Os05g25770	5	14991579 - 14993800
OsP5CS|OsP5CS1	Os05g0455500	LOC_Os05g38150	5	22374029 - 22380820
OsbZIP42	Os05g0489700	LOC_Os05g41070	5	24062649 - 24066043
OsLEA3|OsLEA3-1	Os05g0542500	LOC_Os05g46480	5	26927607 - 26928902
OsTPS1	Os05g0518600	LOC_Os05g44210	5	25713833 - 25722087
OsAMTR1	Os05g0475400	LOC_Os05g39770	5	23356169 - 23360022
D1|RGA1|LW5	Os05g0333200	LOC_Os05g26890	5	15609569 - 15613588
OsLEA5	Os05g0584200	LOC_Os05g50710	5	29069323 - 29070559
OsPM19L1|OsPM1	Os05g0381400	LOC_Os05g31670	5	18429433 - 18430290
OsSIK1|OsERL	Os06g0130100	LOC_Os06g03970	6	1605460 - 1612409
OsAREB8|OsAREB1|OsbZIP46|OsABF2|ABL1	Os06g0211200	LOC_Os06g10880	6	5677080 - 5682126
Os2H16	Os06g0316000	LOC_Os06g21110	6	12194743 - 12195998
OsOTS1	Os06g0487900	LOC_Os06g29310	6	16732927 - 16745662
OsMIOX	Os06g0561000	LOC_Os06g36560	6	21478408 - 21482740
OsiSAP8	Os06g0612800	LOC_Os06g41010	6	24491979 - 24494238
OsCLR1	Os06g0633500	LOC_Os06g42700	6	25682275 - 25680944
OsbZIP52|RISBZ5	Os06g0662200	LOC_Os06g45140	6	27302107 - 27299914
OsDIRP1	Os06g0687200	LOC_Os06g47270	6	28652793 - 28654243
OsSIDP366	Os06g0693700	LOC_Os06g47860	6	28962559 - 28964770
OsDREB1D	Os06g0165600	LOC_Os06g06970	6	3310919 - 3311822
OsC3H47	Os07g0138400	LOC_Os07g04580	7	2036742 - 2035172
OsNCED4	Os07g0154100	LOC_Os07g05940	7	2870686 - 2872832
OSRIP18	Os07g0556800	LOC_Os07g37090	7	22223336 - 22222297
OsMsr9	Os07g0561300	LOC_Os07g37400	7	22411227 - 22413069
ZFP245	Os07g0588700	LOC_Os07g39970	7	23980540 - 23981251
OsRPK1	Os07g0602700	LOC_Os07g41140	7	24621064 - 24624727
OsAPX2|APXb	Os07g0694700	LOC_Os07g49400	7	29586497 - 29583717
OsALDH22A1	Os07g0688800	LOC_Os07g48920	7	29271588 - 29277743
OsNHX1	Os07g0666900	LOC_Os07g47100	7	28164424 - 28169307
HDA704	Os07g0164100	LOC_Os07g06980	7	3436026 - 3444708
OsEIL2	Os07g0685700	LOC_Os07g48630	7	29116058 - 29118472
OsRLCK241	Os07g0686800	LOC_Os07g48730	7	29179661 - 29181491
OsSIK2	Os07g0186200	LOC_Os07g08860	7	4593094 - 4595607
SAPK2|OsSAPK2	Os07g0622000	LOC_Os07g42940	7	25717837 - 25722009
OsRHP1	Os08g0492500	LOC_Os08g38460	8	24337028 - 24336013
OsHsfB2b	Os08g0546800	LOC_Os08g43334	8	27390339 - 27380765
OsDOG; OsSAP11	Os08g0504700	LOC_Os08g39450	8	24953937 - 24954919
HDA705	Os08g0344100	LOC_Os08g25570	8	15554139 - 15559145
OsERF48|OsDRAP1	Os08g0408500	LOC_Os08g31580	8	19547328 - 19548978
OsFKBP16-3	Os08g0541400	LOC_Os08g42850	8	27090851 - 27093340
OsPUB15	Os08g0110500	LOC_Os08g01900	8	551574 - 556921
OsRBGD3	Os08g0492100	LOC_Os08g38410	8	24313345 - 24318746
OsbZIP71	Os09g0306400	LOC_Os09g13570	9	7871403 - 7873655
OsDREB1B	Os09g0522000	LOC_Os09g35010	9	20396205 - 20395224
OsDREB1A|OsDREBL|OsCBF3	Os09g0522200	LOC_Os09g35030	9	20404332 - 20403149
OsTOP6B	Os09g0279600	LOC_Os09g10770	9	5874972 - 5883020
OsPSY|OsPSY3	Os09g0555500	LOC_Os09g38320	9	22042098 - 22045196
OsrbohB|Osrboh7	Os09g0438000	LOC_Os09g26660	9	16186282 - 16197135
OsSIPP2C1|OsPP2C68|OsPP108	Os09g0325700	LOC_Os09g15670	9	9567471 - 9568877
OsARD1	Os10g0419400	LOC_Os10g28350	10	14754326 - 14751950
DCA1	Os10g0456800	LOC_Os10g31850	10	16708495 - 16704943
OsBURP16	Os10g0409400	LOC_Os10g26940	10	14171332 - 14172873
OsGGT	Os10g0555100	LOC_Os10g40640	10	21798929 - 21802616
OsTRE1	Os10g0521000	LOC_Os10g37660	10	20154610 - 20159181
ONAC122|OsNAC10	Os11g0126900	LOC_Os11g03300	11	1233928 - 1236052
ONAC045	Os11g0127600	LOC_Os11g03370	11	1269314 - 1271303
OsNIN-like4	Os11g0264300	LOC_Os11g16290	11	8970147 - 8977440
OsJAMyb	Os11g0684000	LOC_Os11g45740	11	27670321 - 27673334
OsCIPK15	Os11g0113700	LOC_Os11g02240	11	630585 - 633622
OsNAC5	Os11g0184900	LOC_Os11g08210	11	4299277 - 4301784
RAB21|Rab16A|OsRab16A	Os11g0454300	LOC_Os11g26790	11	15342877 - 15343671
OsMT1a|rgMT|OsMT1e	Os11g0704500	LOC_Os11g47809	11	28827746 - 28828439
OsWNK9	Os12g0162100	LOC_Os12g06490	12	3131907 - 3128498
OsHSP23.7	Os12g0569700	LOC_Os12g38180	12	23442170 - 23447194
OsBRXL6	Os12g0193000	LOC_Os12g09080	12	4746629 - 4747737
OsNHA1|OsSOS1	Os12g0641100	LOC_Os12g44360	12	27495775 - 27508468
RSOsPR10|OsPBZ14	Os12g0555000	LOC_Os12g36830	12	22580880 - 22581936
Xa25|OsSWEET13	Os12g0476200	LOC_Os12g29220	12	17302127 - 17305326
ZFP252|RZF71	Os12g0583700	LOC_Os12g39400	12	24238781 - 24237164

## Sheet: Supplementary Table S7
Supplementary Table S7. Differentially express genes in nine materials under drought and salt stress.
Name	trait	Up-regulated	Down-regulated	Not siginificantly expressed genes
IRAT109	drought	1221	1557	20596
Zhenshan97	drought	945	1163	21266
DK151	drought	2343	3045	17986
FL478	salt	1011	1060	21303
IR29	salt	803	699	21872
IR63731	salt	506	319	22549
Pokkali	salt	514	391	22469
MI48	salt	3184	2188	18002
CSR27	salt	1783	2337	19254

## Sheet: Supplementary Table S8
Supplementary Table S8. Gene ontology (GO) classification of drought and salt co-response genes.
Gene Set Name(NO. Genes)	Description	Category	NO. Genes in Overlap (k)	p value	FDR
BINDING(11705)	GO:0005488 binding, GOslim:molecular_function	GO_MF	647	1.29e-60	2.51e-57
METABOLIC_PROCESS(9541)	GO:0008152 metabolic process, GOslim:biological_process	GO_BP	551	3.24e-55	7.84e-52
CATALYTIC_ACTIVITY(9113)	GO:0003824 catalytic activity, GOslim:molecular_function	GO_MF	509	4.11e-46	5.33e-43
CELLULAR_PROCESS(7980)	GO:0009987 cellular process, GOslim:biological_process	GO_BP	461	1.24e-44	2.01e-41
CELLULAR_METABOLIC_PROCESS(6576)	GO:0044237 cellular metabolic process, GOslim:biological_process	GO_BP	398	4.25e-42	5.15e-39
PRIMARY_METABOLIC_PROCESS(7728)	GO:0044238 primary metabolic process, GOslim:biological_process	GO_BP	436	1.92e-39	1.86e-36
CELL_PART(5550)	GO:0044464 cell part, GOslim:cellular_component	GO_CC	340	2.38e-36	6.49e-34
CELL(5550)	GO:0005623 cell, GOslim:cellular_component	GO_CC	340	2.38e-36	6.49e-34
INTRACELLULAR(3733)	GO:0005622 intracellular, GOslim:cellular_component	GO_CC	235	3.69e-26	7.56e-24
CELLULAR_MACROMOLECULE_METABOLIC_PROCESS(5328)	GO:0044260 cellular macromolecule metabolic process, GOslim:biological_process	GO_BP	300	5.14e-26	4.15e-23
MACROMOLECULE_METABOLIC_PROCESS(6374)	GO:0043170 macromolecule metabolic process, GOslim:biological_process	GO_BP	335	2.53e-24	1.75e-21
INTRACELLULAR_PART(3107)	GO:0044424 intracellular part, GOslim:cellular_component	GO_CC	193	7.17e-21	1.17e-18
MEMBRANE-BOUNDED_ORGANELLE(1821)	GO:0043227 membrane-bounded organelle, GOslim:cellular_component	GO_CC	134	3.11e-20	4.24e-18
BIOSYNTHETIC_PROCESS(3274)	GO:0009058 biosynthetic process, GOslim:biological_process	GO_BP	199	1.62e-20	9.8e-18
CELLULAR_BIOSYNTHETIC_PROCESS(3054)	GO:0044249 cellular biosynthetic process, GOslim:biological_process	GO_BP	188	6.02e-20	3.24e-17
INTRACELLULAR_MEMBRANE-BOUNDED_ORGANELLE(1808)	GO:0043231 intracellular membrane-bounded organelle, GOslim:cellular_component	GO_CC	131	2.78e-19	3.25e-17
NUCLEIC_ACID_BINDING(3311)	GO:0003676 nucleic acid binding, GOslim:molecular_function	GO_MF	197	2.3e-19	2.24e-16
CATION_BINDING(3717)	GO:0043169 cation binding, GOslim:molecular_function	GO_MF	212	7.57e-19	5.5e-16
ION_BINDING(3721)	GO:0043167 ion binding, GOslim:molecular_function	GO_MF	212	8.48e-19	5.5e-16
ORGANELLE(2468)	GO:0043226 organelle, GOslim:cellular_component	GO_CC	151	6.12e-16	5.57e-14
INTRACELLULAR_ORGANELLE(2468)	GO:0043229 intracellular organelle, GOslim:cellular_component	GO_CC	151	6.12e-16	5.57e-14
NITROGEN_COMPOUND_METABOLIC_PROCESS(2897)	GO:0006807 nitrogen compound metabolic process, GOslim:biological_process	GO_BP	171	1.41e-16	6.85e-14
SMALL_MOLECULE_METABOLIC_PROCESS(884)	GO:0044281 small molecule metabolic process, GOslim:biological_process	GO_BP	79	1.57e-16	6.92e-14
NUCLEUS(1495)	GO:0005634 nucleus, GOslim:cellular_component	GO_CC	107	1.31e-15	1.07e-13
METAL_ION_BINDING(3513)	GO:0046872 metal ion binding, GOslim:molecular_function	GO_MF	194	5.95e-16	3.31e-13
NUCLEOTIDE_BINDING(3702)	GO:0000166 nucleotide binding, GOslim:molecular_function	GO_MF	200	1.59e-15	7.73e-13
TRANSFERASE_ACTIVITY(3084)	GO:0016740 transferase activity, GOslim:molecular_function	GO_MF	175	1.88e-15	8.13e-13
REGULATION_OF_BIOLOGICAL_PROCESS(1988)	GO:0050789 regulation of biological process, GOslim:biological_process	GO_BP	128	3.65e-15	1.47e-12
CELLULAR_PROTEIN_METABOLIC_PROCESS(2971)	GO:0044267 cellular protein metabolic process, GOslim:biological_process	GO_BP	168	9.71e-15	3.41e-12
REGULATION_OF_PRIMARY_METABOLIC_PROCESS(1589)	GO:0080090 regulation of primary metabolic process, GOslim:biological_process	GO_BP	109	9.86e-15	3.41e-12
BIOLOGICAL_REGULATION(2100)	GO:0065007 biological regulation, GOslim:biological_process	GO_BP	131	1.56e-14	5.03e-12
REGULATION_OF_CELLULAR_PROCESS(1898)	GO:0050794 regulation of cellular process, GOslim:biological_process	GO_BP	122	1.87e-14	5.66e-12
REGULATION_OF_METABOLIC_PROCESS(1630)	GO:0019222 regulation of metabolic process, GOslim:biological_process	GO_BP	110	2.03e-14	5.78e-12
REGULATION_OF_MACROMOLECULE_METABOLIC_PROCESS(1612)	GO:0060255 regulation of macromolecule metabolic process, GOslim:biological_process	GO_BP	109	2.37e-14	6.39e-12
NUCLEOBASE-CONTAINING_COMPOUND_METABOLIC_PROCESS(2512)	GO:0006139 nucleobase-containing compound metabolic process, GOslim:biological_process	GO_BP	147	4.35e-14	1.11e-11
PROTEIN_BINDING(2762)	GO:0005515 protein binding, GOslim:molecular_function	GO_MF	157	5.29e-14	2.06e-11
REGULATION_OF_NITROGEN_COMPOUND_METABOLIC_PROCESS(1501)	GO:0051171 regulation of nitrogen compound metabolic process, GOslim:biological_process	GO_BP	102	1.25e-13	2.89e-11
REGULATION_OF_NUCLEOBASE-CONTAINING_COMPOUND_METABOLIC_PROCESS(1501)	GO:0019219 regulation of nucleobase-containing compound metabolic process, GOslim:biological_process	GO_BP	102	1.25e-13	2.89e-11
REGULATION_OF_BIOSYNTHETIC_PROCESS(1538)	GO:0009889 regulation of biosynthetic process, GOslim:biological_process	GO_BP	103	2.18e-13	4.23e-11
REGULATION_OF_CELLULAR_METABOLIC_PROCESS(1560)	GO:0031323 regulation of cellular metabolic process, GOslim:biological_process	GO_BP	104	2.16e-13	4.23e-11
REGULATION_OF_CELLULAR_BIOSYNTHETIC_PROCESS(1538)	GO:0031326 regulation of cellular biosynthetic process, GOslim:biological_process	GO_BP	103	2.18e-13	4.23e-11
REGULATION_OF_MACROMOLECULE_BIOSYNTHETIC_PROCESS(1538)	GO:0010556 regulation of macromolecule biosynthetic process, GOslim:biological_process	GO_BP	103	2.18e-13	4.23e-11
REGULATION_OF_TRANSCRIPTION,_DNA-DEPENDENT_ALTERNATIVE(1495)	GO:0045449 regulation of transcription, DNA-dependent, GOslim:biological_process	GO_BP	101	2.3e-13	4.29e-11
TRANSCRIPTION,_DNA-DEPENDENT_ALTERNATIVE(1598)	GO:0006350 transcription, DNA-dependent, GOslim:biological_process	GO_BP	105	3.8e-13	6.82e-11
CELLULAR_MACROMOLECULE_BIOSYNTHETIC_PROCESS(2546)	GO:0034645 cellular macromolecule biosynthetic process, GOslim:biological_process	GO_BP	145	4.59e-13	7.95e-11
MACROMOLECULE_BIOSYNTHETIC_PROCESS(2550)	GO:0009059 macromolecule biosynthetic process, GOslim:biological_process	GO_BP	145	5.13e-13	8.57e-11
REGULATION_OF_GENE_EXPRESSION(1559)	GO:0010468 regulation of gene expression, GOslim:biological_process	GO_BP	102	1.06e-12	1.71e-10
PROTEIN_METABOLIC_PROCESS(4043)	GO:0019538 protein metabolic process, GOslim:biological_process	GO_BP	200	4.12e-12	6.43e-10
GENE_EXPRESSION(2459)	GO:0010467 gene expression, GOslim:biological_process	GO_BP	138	4.68e-12	7.08e-10
MEMBRANE(2063)	GO:0016020 membrane, GOslim:cellular_component	GO_CC	120	1.53e-11	1.14e-09
DNA_BINDING(2023)	GO:0003677 DNA binding, GOslim:molecular_function	GO_MF	120	4.73e-12	1.62e-09

## Sheet: Supplementary Table S9
Supplementary Table S9. KEGG analysis of drought and salt co-response genes.
Gene Set Name(NO. Genes)	Description	Category	NO. Genes in Overlap (k)	p value	FDR
KEGG_METABOLIC_PATHWAYS(1324)	Metabolic pathways	KEGG	142	1.83e-36	9.37e-34
KEGG_BIOSYNTHESIS_OF_SECONDARY_METABOLITES(699)	Biosynthesis of secondary metabolites	KEGG	65	1.43e-14	3.66e-12
KEGG_PLANT_HORMONE_SIGNAL_TRANSDUCTION(144)	Plant hormone signal transduction	KEGG	26	4.32e-12	7.38e-10
KEGG_PROTEIN_PROCESSING_IN_ENDOPLASMIC_RETICULUM(193)	Protein processing in endoplasmic reticulum	KEGG	25	5.47e-09	7.01e-07
KEGG_SPLICEOSOME(189)	Spliceosome	KEGG	23	6.21e-08	6.36e-06
KEGG_VALINE,_LEUCINE_AND_ISOLEUCINE_DEGRADATION(38)	Valine, leucine and isoleucine degradation	KEGG	11	1.15e-07	9.86e-06
KEGG_GLYCOLYSIS_/_GLUCONEOGENESIS(116)	Glycolysis / Gluconeogenesis	KEGG	16	1.41e-06	0.000103
KEGG_INOSITOL_PHOSPHATE_METABOLISM(44)	Inositol phosphate metabolism	KEGG	10	2.86e-06	0.000183
KEGG_GLYCINE,_SERINE_AND_THREONINE_METABOLISM(48)	Glycine, serine and threonine metabolism	KEGG	10	5.62e-06	0.00031
KEGG_UBIQUITIN_MEDIATED_PROTEOLYSIS(116)	Ubiquitin mediated proteolysis	KEGG	15	6.05e-06	0.00031
KEGG_ARGININE_AND_PROLINE_METABOLISM(55)	Arginine and proline metabolism	KEGG	10	1.61e-05	0.000748
KEGG_PYRUVATE_METABOLISM(69)	Pyruvate metabolism	KEGG	11	1.84e-05	0.000785
KEGG_BETA-ALANINE_METABOLISM(26)	beta-Alanine metabolism	KEGG	7	3.57e-05	0.00141
KEGG_ALANINE,_ASPARTATE_AND_GLUTAMATE_METABOLISM(37)	Alanine, aspartate and glutamate metabolism	KEGG	8	3.86e-05	0.00141
KEGG_PHOSPHATIDYLINOSITOL_SIGNALING_SYSTEM(42)	Phosphatidylinositol signaling system	KEGG	8	8.46e-05	0.00289
KEGG_PURINE_METABOLISM(118)	Purine metabolism	KEGG	13	0.000111	0.00355
KEGG_OXIDATIVE_PHOSPHORYLATION(103)	Oxidative phosphorylation	KEGG	12	0.000125	0.00376
KEGG_PEROXISOME(76)	Peroxisome	KEGG	10	0.000184	0.00525
